# Supplementary material for: Abdominal computed tomography–assessed muscle quality and its prognostic value in patients with advanced chronic kidney disease initiating hemodialysis
Source: PLoS One. 2025 Nov 4;20(11):e0334929. doi: 10.1371/journal.pone.0334929 (PMC12585029; doi:10.1371/journal.pone.0334929)
Supplement: S1 File — (XLSX) [file pone.0334929.s004.xlsx]

## Sheet: Sheet1
status	HD type(A:acute, E:elective)	CCI	Survival_Month	DM	HTN	GN	Height	Weight	BMI	WBC	#lymphocyte	Hb	PLT(K)	CRP	Hba1C	glucose	BUN	Cr	T. protein	Alb	AST	ALT	TB	Na	K	Cl	TCO2	Ca	P	Corrected_Ca	UA	Mg	TC	TG	LDL-C	HDL-C	Iron	TIBC	Ferritin	Vitamin_D	intact_PTH	TSH	fT4	SMA	SMI	SMD	perimeter	Sarcopenia	Myosteatosis
0	E	11	81	1	0	0	155.6	66.6	27.5077	5000	443	7.6	104	0.06	5.7	156	98.1	13.95	4.6	2.4	23	61	0.2	137	5.6	107	13	7.5	7.1	8.78	8	2.4	113	102		37.3	121	191	601.6	3	153.1	7.19	0.707	146.84	60.649	32.844	964.109	#REF!	#REF!
1	E	10	4	1	1	0	163.9	58	21.5909	5700	1510	10.7	90			116	82.6	6.06	5.7	3.3	16	5		140	4.5	108	15	8.4	3.7	8.96	7.3						54	180	158.1		95.15			104.133	38.7643	24.7067	835.958	#REF!	#REF!
1	E	9	3	0	0	0	165.9	57.9	21.0371	11100	1148	11	198	2.33	8.8	170	87.2	3.75	6.3	2.9	23	12	0.5	124	5	86		9.5	2.2	10.38	4.9	2.6	124	71		34.4	61	159	153.8	19.95		11.61	1.28	109.5	39.7853	32.7324	833.351	#REF!	#REF!
0	A	5	79	0	0	0	151	65.4	28.683	3500	817	8.5	101	0.2		130	104.5	9.51	6.4	4	16	10	0.3	143	4.7	106	18	9	5.5	9	6	3.3	116	50		49.2	65	163	409.4	6.67	49.1	10.18	1.14	104.335	45.759	22.993	974.852	#REF!	#REF!
1	E	8	15	0	0	0	175	67.9	22.1714	8900	1012	8.1	190	0.43	5.7	140	94.4	8.56	6.5	3.8	14	15	0.2	142	6.2	106	13	7.8	5.9	7.96	10.3		209	160		32.6	27	237	277.9		483.5			157.161	51.318	34.7323	919.761	#REF!	#REF!
1	A	9	19	0	0	0	170.5	87.5	30.0995	10100	1640	9.6	122	0.13	8.7	192	110.1	9.13	5.6	3.9	9	11	0.3	138	3.9	95	20	9	6.3	9.08	10.8	2.5	125	285		35.2	61	210	771		253.1	2.72	0.977	189.063	65.0364	38.1241	1151.78	#REF!	#REF!
0	A	4	79	0	0	0	164.3	61.1	22.6342	37300	283	7.5	208	3.56	5.2	125	95.2	10.83	7.3	4.2	9	11	0.3	137	6.6	98	17	9.4	2.9	9.24	4.1	2.2	160	120		43.7	15	263	441.8	10.2	112.5	3.21	2.05	123.392	45.71	43.846	791.377	#REF!	#REF!
1	A	8	3	0	0	0	161	48.7	18.7879	7300	923	8.1	221	11.41	6.3	165	57	3.82	6.7	3.9	84	46	1	137	4.3	97		9	6.6	9.08	8.5	2.5	131	265		10.9	55	281	578.4		151.4	1.15	1.28	98.3465	37.9408	26.8266	867.449	#REF!	#REF!
1	E	8	66	0	0	0	153.3	68.9	29.318	11400	1520	11.6	220	0.64	6.7	144	67.9	7.19	7.4	4.3	25	15	0.2	1234	7.9	102	18	8.6	5	8.36	6.5	2.8	121	75		43.1	33	195	128		310.7	1.46	1.02	110.882	47.1818	19.431	1091.78	#REF!	#REF!
1	A	7	56	0	0	0	157.1	101.3	41.0447	8100	971	7.5	196	0.08	4.8		71.2	7.47	5.9	3.7	18	17	0.4	137	5	101	18	8.3	3.9	8.54	8.6	2.5	109	106		43.5	72	205	588.4		347.7	4.44	1.5	146.731	59.4523	15.6717	1214.79	#REF!	#REF!
0	A	5	78	0	0	0	176.7	55.1	17.6473	6200	1715	9.4	191	0.02	5.4	111	110.3	9.8	7.1	4.9	10	7	0.3	139	6.8	101	17	8	6.9	7.28	8.1	166	179			46.8	38	224	195.9		1657			123.574	39.578	45.287	788.706	#REF!	#REF!
0	A	3	78	0	0	0	176.4	79.9	25.6773	6300	837	10.4	171	0.24	5.1	127	125.4	17.49	5.5	3.2	14	20	0.3	138	5.2	98	15	8	7.4	8.64	6.2	2.9	156	77		35.7	96	220	739.6	4.18	247.7	1.78		173.599	55.789	42.012	931.21	#REF!	#REF!
1	A	9	18	0	0	0	146	51.3	24.0664	6400	1042	8.5	151	0.18	5.7	180	34.6	3.27	7.1	4	69	46	0.2	142	7.1	107	28	7.8	5.5	7.8	3.1	3	156	56		34.7	84	249	172	6.44	46.3	0.015	1.39	97.2209	45.6093	21.2571	822.947	#REF!	#REF!
0	A	8	78	0	0	0	165.5	75.2	27.455	6200	1216	6.9	185	0.11	5.3	92	97.8	13.28	6.3	3.8	22	20	0.3	136	5.7	104	19	7.5	6.2	7.66	7	2.2	157	101		44.8	90	265	374.8		183.1	0.86	0.93	185.248	67.633	32.726	1061.01	#REF!	#REF!
1	A	7	0	0	0	0	162	39.9	15.2035	15500	500	5.5	58	4.9	5.5	80	172.3	17.14	6.5	4	23	80	0.4	135	8.6	98	10	5.3	13.4	5.3	13.7	3.9	90	120		29.7	203	212	1622		874.5	2.6	1.17	81.9555	31.2282	26.6924	823.791	#REF!	#REF!
0	A	3	78	0	0	0	154.9	57.4	23.9226	5900	357	6.5	142	0.07	4.8	109	108.2	10.5	6.6	4.4	16	12	0.2	138	2.8	101	14	8.3	4.9	7.98	11.3	2.4	145	117		31.9	79	203	159.8	17.08	269.6	2.67	0.97	95.902	39.969	34.914	826.916	#REF!	#REF!
0	A	4	78	1	1	0	164.5	72	26.6073	5100	565	8.7	319	0.05	4.9	150	59	5.44	5.3	3.1	31	34	0.2	137	5.6	102	18	8.1	5.8	8.82	6.2	1.9	162	224		39.9	54	261	189.2		284.5	7.06	0.923	144.318	53.332	36.952	1078.44	#REF!	#REF!
1	A	10	2	1	1	0	163	61.8	23.2602	16500	790	8.2	251	1.35	6.5	210	109.6	5.2	5.9	2.8	15	10	0.2	138	5.4	95		6.8	6.7	7.76	5.9	3	133	294		37.5	94	193	628	14.8	2.68	26.59	0.82	129.337	48.6798	25.0173	910.343	#REF!	#REF!
0	A	7	78	1	0	0	159.9	72.6	28.3949	12200	501	10.4	340	8.46	8.3	134	136.5	16.98	5.9	3.1	11	9	0.8	127	3.7	81	19	6.1	8.1	6.82	15.5	2.7	137	128		22.7				31.72	227.4	7.53	1.18	173.098	67.701	29.016	976.598	#REF!	#REF!
0	A	7	77	1	0	0	166.4	73.1	26.4004	3500	404	9.6	84	1.93	5.2	137	76.3	6.49	5.9	3.5	14	16	1.1	136	4.6	102	19	8.1	5.2	8.5	6.6	1.8	84	90		35.4	63	193	511.1		218.1	2.39	1.6	170.198	61.468	34.362	982.071	#REF!	#REF!
0	A	7	77	1	1	0	166.1	57.7	20.914	8100	2309	9.7	216	1.36	6.2		101.9	8.75	7.6	4.9	8	17	0.2	136	3.9	97	14	9.5	4.6	8.78	8.1	2.1	228	136		47.2	126	243	473.5		308.5	3.77	1.28	132.685	48.093	41.566	868.018	#REF!	#REF!
1	A	8	33	1	1	0	150	55.9	24.8444	15400	370	8.3	143	1.76	6.3	94	108.1	5.28	5.6	3.2	49	29	0.3	135	4.7	96	26	8.5	4.3	9.14	7.6	2.6	110	116		41.8	93	242	42.73	7.322	188.9	3.02	0.97	107.293	47.6859	8.38797	927.176	#REF!	#REF!
1	A	3	10	0	0	1	182	101	30.4915	6400	1087	9.4	168	0.16		118	95.5	10.19	6.2	4	11	14	0.2	141	5.2	104	18	7.6	6.6	7.6	7.5	1.8	119	253		32.1	53	230	483.3		503.2	2.84	1.25	237.055	71.5659	45.2299	1085.47	#REF!	#REF!
0	A	3	77	0	1	0	164	53.6	19.9286	9100	1113	10.3	384	0.07	6.6	93	110.1	14.22	5.6	3.9	34	20	0.2	128	3.1	84	22	9.4	7.1	9.48	10.2	2.7	182	242		44.7	34	228	132.9		286.2	3.51	0.967	79.269	29.472	42.193	726.159	#REF!	#REF!
0	A	7	77	1	1	0	170	82.6	28.5813	15900	1155	10.2	196	1.42	7.5	87	68.3	6.56	5.7	3.2	10	14	0.2	135	5.2	95	25	8.2	7	8.84	6.9	3	108	80		36.5	15	210	223.4					182.477	63.141	28.426	1077.2	#REF!	#REF!
1	A	10	0	1	0	0	162	56.9	21.6811	9100	1058	9.9	285	6.61	5.8		101.6	3.36	5.4	2.9	16	14	0.2	131	3.5	93	22	8.5	3.3	9.38	9	2.8	127	91		27.1	35	216	225.4	11.46	131.1	4.62	1.43	96.8888	36.9185	16.7188	957.334	#REF!	#REF!
0	A	2	76	0	0	1	157	37.9	15.3759	7000	736	6.8	151	0.88	5.6		127.8	13.47	8	4.7	5	5	0.3	14	3.6	91	16	8.3	9.7	7.74	11.5	3.2	181	84		44.8	42	281	53.65	10.85	549.4	2.79	0.998	83.983	34.071	39.376	676.091	#REF!	#REF!
1	A	10	52	1	1	0	175.3	72.6	23.6251	9500	2083	10.9	310	0.04	6.1	61	80.9	4.3	7.3	4.6	10	12	0.4	136	8.5	108		10	6.3	9.52	5.7	1.4	159	129		31	256	276	787.8	11.25	19.9	2.38	1.21	143.04	46.5472	38.2423	945.2	#REF!	#REF!
1	E	6	44	0	0	0	167	66.2	23.737	7100	1531	8	125	0.24	5	98	38.4	9.1	9.4	3.9	10	7	0.3	137	5.9	101	22.9	8.14	6	8.22	4.8	2.5	95	38		17.5	95	208	800.1	29.55	59.5	2.38	0.87	173.465	62.1985	21.0562	993.473	#REF!	#REF!
0	A	3	76	0	0	1	176	83.6	26.9886	6100	1795	6.7	82	0.22	6.2	76	139.4	12.51	7.1	4.1	18	12	0.3	134	4.5	100	14	8.5	7.4	8.42	6.7	1.5	146	153		24	80	226	291.1	13.38	126.2	3.37	0.919	193.457	62.454	33.483	1043.08	#REF!	#REF!
1	A	7	36	1	0	0	172	69.2	23.391	8900	1301	11.1	291	2.37	11.6	198	75.1	9.83	6.3	3.1	25	10	0.3	134	3	95	22	7.8	5.7	8.52	7.1	2.3	125	179		39.9	80	257	227.3		324	2.12	1.05	136.377	46.0983	22.4911	1018.92	#REF!	#REF!
1	A	8	31	1	1	0	152	51.7	22.3771	9300	1462	11.7	223	3.27	7.3		57.8	5.27	8.1	4.4	20	14	0.7	136	5.3	93		9.4	7.8	9.08	2.5	2.5	203	527		43.6	82	260	381	3.12	239.5			92.3218	39.9592	32.7726	843.796	#REF!	#REF!
1	A	10	5	1	1	0	160	45	17.5781	2700	767	6.8	119	0.99	5.8	110	115	5.94	6.6	3.9	22	5	0.3	140	3.6	95	24	8.7	9.9	8.78	7.1	3.3	201	550		9.6	97	301	999.3	17.87	68.95	3.62	1.05	90.7037	35.4312	21.4663	907.955	#REF!	#REF!
0	A	6	75	1	1	0	173	67.2	22.4531	6800	1451	8.6	180	0.14	8.1	66	99.2	8.07	6.7	3.8	22	13	0.4	132	4.1	96	14	8.2	7	8.36	7.3		95	93		43.9	69	230	65.85	11.01	33.22			152.839	51.067	41.038	882.928	#REF!	#REF!
1	A	9	5	0	0	0	160	50.2	19.6094	1400	1350	9.9	143	17.64	5.7	104	101.5	6.8	7.3	4.2	22	15	0.2	138	7.4	107	16	7.6	4.7	7.44	8.2	2.8	125	32		85.1					279.1	0.812	0.981	87.0666	34.0104	23.3447	839.93	#REF!	#REF!
1	A	9	9	1	1	0	172	77.4	26.1628	6600	1494	12.7	171	0.09	5.6	217	43.7	5.68	6.8	3.5	74	85	0.4	137	4.7	101	21	8.7	4	9.1	4.1	22	90	85		23.8	66	216	267		162.9	9.9	1.16	120.174	40.6213	18.4944	1024.8	#REF!	#REF!
0	E	7	74	0	1	0	150	54.8	24.3556	4400	1172	9.3	146	0.25		97	39.1	4.2	5.9	3.3	23	13	0.8	142	4.6	107	21	8.3	3.4	8.86	7.7		136	49		88.3	63	252	63.46		85.37			106.911	47.516	29.068	827.234	#REF!	#REF!
0	A	4	74	1	0	0	166	65.1	23.6246	6100	419	7.9	115	0.29	6.2	122	83.5	15.94	4.9	2.9	14	9	0.2	138	5.1	111	21	4.9	6.4	5.78	10.5	2.3	123	71		36.8	85	223	108.3	5.33	111.2	4.13	0.835	167.02	60.611	33.856	905.14	#REF!	#REF!
1	A	7	5	1	0	0	174.9	83.4	27.2638	13900	970	10.4	219	12.9	7.8	112	38.4	12.76	7.4	3.7	9	11	0.3	125	4	81	21	8.4	7.1	8.64	5.7	2.5	101	268		26.9	45	322	36.17		110.6	6.11	1.14	163.447	53.4315	30.0316	1098.62	#REF!	#REF!
1	A	4	17	0	1	0	135.5	31.7	17.2656	7700	860	13.1	236	0.25	4.4	107	89.1	4.71	6.7	4.4	25	25	0.3	125	3.6	87	11	8.9	5.3	8.58	5.3	2.2	185	88		42.4	59	222	272.5		92.08	2.09	1.18	35.9815	19.5975	7.68738	712.519	#REF!	#REF!
0	A	4	74	1	0	0	167.5	55.2	19.6748	11800	2167	9.4	335	0.36	7.4	144	106.4	10.2	6.2	3.1	11	11	0.2	137	5	103	19	9.1	5.2	9.82	8.8	2.8	132	278		22.2	59	307	64.4		206	1.11	1.34	107.42	38.287	39.278	819.45	#REF!	#REF!
1	A	8	19	1	1	0	163.4	66.2	24.7944	11200	1825	8.3	158	43	5		87.5	7.43	5.4	2.8	23	18	0.3	142	3.6	105	23	7.3	5.9	8.26	9	2.2	98	122		26.7	25	213	110.6		265.4	2.81	1.06	171.807	64.3482	20.7381	941.765	#REF!	#REF!
1	A	7	3	0	0	0	154	68.2	28.757	5400	512	8.1	240	5.41	5.6	90	92.7	3.3	6.3	2.8	24	16	6	122	5.5	89	17	7.8	6.4	8.76	12.1	2	127	83.3		15.9	27	168	503.6		12.32	3.73	1.92	86.9964	36.6826	10.0099	980.596	#REF!	#REF!
0	A	5	73	1	1	0	176	78.5	25.3422	9200	2362	7.8	105	0.2	5.8	90	88.6	10.43	5.9	3.6	16	12	0.4	141	4.9	104	18	8.5	7.5	8.82	7.8	2.1	140	162		31.8	64	222	495.5	8.49	229.7	1.77	1.07	138.025	44.559	38.977	955.255	#REF!	#REF!
1	A	6	6	0	0	0	157.6	62.3	25.0828	8200	331	12.6	190	2.6	6.1	84	105.9	3.96	5.4	3.6	240	157	1.3	127	5.3	91	14	8.3	5.8	8.62	14.2	2.2	154	144		29.1	66	303	135.5	11.39	156.6	2.53	1.24	97.3976	39.2135	22.6122	914.118	#REF!	#REF!
0	E	4	73	1	0	1	142.5	38	18.7135	23500	998	11.4	616	14.62	8.3	277	39.4	12.44	7.1	3.1	31	17	0.4	130	3.6	87	22	8.9	5.7	9.62	6.8	2.7	120	73		39.2	111	212	217		272.5			104.167	51.298	41.622	748.681	#REF!	#REF!
1	A	10	2	1	1	0	173	62	20.7157	16300	578	11.4	141	17.81		190	29.7	1.63	5.2	2.4	21	14	0.2	131	3.9	94	22.4	8.9	4.5	10.18	7.1	2.2												104.362	34.8699	9.3033	946.411	#REF!	#REF!
1	A	8	7	0	0	0	170	57.8	20	12500	1281	9.6	164	0.11	5.8	104	51.5	2.96	6.4	3.6	58	20	0.4	136	5.2	101	19	9.3	3.5	9.62	5.2	2.4	90	58		38.4	73	167	458.4		68.19	7.61	1.76	107.076	37.0507	20.8593	953.739	#REF!	#REF!
1	A	8	51	1	1	0	160	62.3	24.3359	7800	967	13.1	123	0.04	9.1	100	82.3	6.9	5.2	3.1	16	14	0.8	123	4.2	85	20	7.2	6.4	7.92	9	2.2	112	125		60.6	41	212	178.1		95.49	3.89	1.82	117.643	45.9542	24.2825	924.158	#REF!	#REF!
1	A	7	1	0	0	0	174	62.3	20.5774	8000	668	10.6	209	0.46	5.1		69.6	10.18	7	2.8	24	12	0.5	135	6.1	102	15	8	8.4	8.96	4.2	2.2	96	68		38.4	23	264	34.4	3	72.16			107.472	35.4973	30.2943	1011.39	#REF!	#REF!
1	A	8	2	0	0	0	158	47.2	18.9072	15600	920	7.6	235	11.13	5.7	88	110	6.14	7.1	3.7	19	9	0.6	131	4.9	96	17	8.1	3.9	8.34	10.8	2.5	125	32		85.1	56	222	443.4		92.26	0.812	0.981	86.0662	34.4761	22.7211	840.289	#REF!	#REF!
1	A	7	3	0	1	0	145.1	56.9	27.0257	5700	1480	6.7	131	0.12	6.1		53.7	4.5	5.2	1.8	16	12	0	139	3.2	106	19	9.3	3.7	11.06	8.5	1.7	294	187		69.3	185	197	1899	3	20.17	1.74	0.85	88.9086	42.2288	17.3989	990.212	#REF!	#REF!
1	A	7	47	1	1	0	155	48.8	20.3122	9600	726	7.4	333	0.39	7.4	264	67.7	5.53	6.5	3.6	8	8	0.2	143	8.2	109	23	8.2	5	8.52	6.5	4.6	244	200		42.7	171	184	388.5	5.92	40.8	0.48	1.27	123.491	51.401	8.52631	887.673	#REF!	#REF!
0	A	7	72	1	1	0	178	63.2	19.947	8700	919	10.3	277	2.28	7.6		74.9	12.7	5.8	3.3	10	9	0.4	134	4	94	21	7.9	6.4	8.46	3.7	2.1	219	305		23.9	58	199	664.8	13.89	206.5	4.26	0.919	139.787	44.119	34.445	890.421	#REF!	#REF!
1	A	9	38	1	1	0	148.6	60.1	27.2168	6700	1100	9.3	173	24	6.3	214	60	6.27	7.5	4	23	19	0.3	135	5.3	99	20	8.6	5.9	8.6	6.7	3.5	187	131		57.1	58	249	315	6.37	240.8	2.44	1	111.993	50.7171	19.5026	1033.41	#REF!	#REF!
0	A	8	71	1	0	0	175	78.6	25.6653	17800	6383	10.7	249	1.63	5.3	131	56.6	5.63	7.7	4.5	16	15	1.6	140	4.7	101	26	8.8	4	8.4	8.3	2.1	121	58		41.7	32	197	286.5		158.2			180.11	58.812	28.409	1077.2	#REF!	#REF!
0	E	3	71	0	0	1	173	70.2	23.4555	4600	323	9.4	195		5.9	89	69.4	10.14	6.7	4.1	15	19	0.3	141	4.4	103	22	7.8	5.3	7.72	9.8	3.1	91	122		29	94	184	191	14.45	190.9	0.363	1.2	144.92	48.421	42.77	976.776	#REF!	#REF!
1	A	5	12	1	0	0	171	55.6	19.0144	7500	324	9.4	223	10.57		352	84.5	3.72	4.8	2.4	10	12	0.5	140	4.3	104	21	8.3	5.4	9.58	8.4	2.5	128	40		36.9	74	174	1855					121.493	40.594	23.272	899.315	#REF!	#REF!
1	A	7	27	1	1	0	159.9	55.5	21.7068	6000	1662	8.7	182	0.02	5.8	89	59.4	5.42	6.8	4.1	13	10	0.2	140	4.9	105	23	8.4	4.4	8.32	5.3		102	165		32	42	185	82.84		152.6			127.554	49.8882	35.9593	863.994	#REF!	#REF!
1	A	7	0	0	0	0	142	50	24.7967	9500	1147	9.8	44	24.55	5.3		71	3.7	5.7	2.7	101	20	1.5	134	4.4	99		9.5	2.9	10.54	3.5	1.8					171	250	2098					82.4657	40.8975	17.9737	866.524	#REF!	#REF!
1	A	7	6	0	0	0	140.6	61	30.8574	7500	290	9.3	43	3.38	7.1	125	58.9	3.95	2.9	1.8	411	642	0.8	143	3.6	102		7.2	2.5	8.96	10.8	2.4								20.58	47.71	1.08	1.49	64.4262	32.5905	17.588	902.015	#REF!	#REF!
1	A	6	14	1	1	0	149	55.8	25.134	8100	492	10.8	192	0.06	7.7	198	39.6	5.09	6.4	3.6	27	29	0.3	138	4.8	103	21	8.2	4.4	8.52	4.3	2.5	161	115		44.3	49	154	209.9		36.77	1.23	1064	110.563	49.801	16.1339	821.396	#REF!	#REF!
0	A	5	70	1	0	0	161.6	70	26.805	8500	1560	11.3	247	0.25	5.9	89	94.7	13.25	5.7	3.4	11	12	0.3	140	4.7	103	19	8.4	7	8.88	5.5	2.9	89	196		31.1	106	275	238.9	5.8	216			136.06	52.101	33.182	949.537	#REF!	#REF!
1	A	6	20	1	1	0	163	53.4	20.0986	6400	1217	6.6	273	0.06	6.4	85	70.3	8.26	6.6	4.1	12	17	0.2	141	4.3	109	16	8.2	5.3	8.12	7.7	1.7	105	109		31.1	92	185	397.9		321.9	7.65	0.908	112.293	42.2645	41.4643	888.526	#REF!	#REF!
1	A	3	70	0	0	0	152	42.8	18.5249	23500	2002	10	221	1.36	5.3	129	100.6	14.29	7.6	3.2	20	7	0.4	127	4.4	91	19	8.5	5.5	9.14	15.3	2.3	172	90		54.8	29	180	161.6	12.46	329.5	4.45	1.4	95.543	41.353	36.538	696.592	#REF!	#REF!
0	A	8	70	0	0	0	165	65.4	24.022	4800	611	8.6	75	2.16	6.5		8	1.03	5	2.8	14	8	1.6	136	3.7	102		6.9	2.9	7.86	0.9	2.1	63	82		16.8	38	200	89.21			12.59	0.837	135.39	49.73	17.32	1098.91	#REF!	#REF!
1	E	7	48	1	1	0	150	57.2	25.4222	6700	587	10.4	246		6.2	119	89.4	7.46	6.3	3.7	14	9	0.3	137	5.4	99	22	10	5.5	10.24	5.4		139	171		43.5	65	214	168.7		109.1			82.2711	36.5649	16.4979	915.638	#REF!	#REF!
0	A	5	70	0	1	0	165	61.7	22.663	5500	1254	8.7	186	0.17	7.2	213	100.1	14.22	6.2	3.9	11	11	0.3	135	3.5	92	21	7.8	6.5	7.88	9.2	2.6	113	88		48	72	254	278.2		296.9	1.89	0.826	160.24	58.858	43.215	880.356	#REF!	#REF!
0	A	5	70	0	0	0	162.3	64	24.2965	7800	2848	10.7	201	0.21	5.4	124	122.1	13.57	7.1	4.6	16	7	0.4	140	4.6	98	19	9.4	6.3	8.92	11.1	3	136	62		34.6	87	228	131.9	28.33	294.4	1.13	1.26	114.681	43.537	31.215	907.417	#REF!	#REF!
1	A	11	20	1	1	0	173	78.8	26.329	3800	883	8.4	71	0.37	5.5	86	143.3	13.65	6.7	3.6	18	21	0.4	134	4.9	98	16	9	4.4	9.32	10.1	2.2	82	63		33.3	76	150	1142		142.4	1.59	1.19	138.891	46.4067	20.5318	1086.26	#REF!	#REF!
1	A	9	34	1	1	0	153	69	29.4758	8600	526	9.3	212	1.58	6.8	148	50.6	4.39	5.5	3.1	15	10	0.2	139	5	107	17	6.8	4.5	7.52	7.4	1.9	183			53.6	71	213	141.3		355.5	3.79	0.653	143.821	61.4385	7.92562	1153.55	#REF!	#REF!
1	A	11	9	1	1	0	146	54.4	25.5207	8700	1356	9.2	184	1.21	67.7	95	99.7	12.24	6.3	3.1	16	10	0.3	129	4.3	93	16	8.1	5.2	8.82	1.5	2.6	170	59		37.4	74	277	145		33.62	26.87	0.865	116.051	54.4434	16.8921	866.679	#REF!	#REF!
1	A	9	4	0	0	0	170	55.2	19.1003	22200	570	10.5	42	19.36	5.8	51	83.9	3.17	5.8	3.1	57	22	2.2	135	4.6	101		8.6	3.3	9.32	11.2	2.6	40	60		17.9	13	246	92.4		12.85	2.59	1.31	129.419	44.7818	22.7126	823.359	#REF!	#REF!
1	E	9	12	1	0	0	165	49.1	18.0349	18000	392	12.7	315	18.91	6.4	235	59	8.98	6.3	2.2	38	40	0.4	136	3.9	94	22	7.5	5.4	8.94	7.2	2.7					93	133	845.6	6	500.1			86.2852	31.6934	38.5434	751.227	#REF!	#REF!
1	A	9	13	1	1	0	156.4	51.4	21.0131	8400	822	9.8	187	3.45		100	94.2	4.45	8.1	4.2	9	10	0.3	136	4.8	95	23	8.9	4.6	8.74	6.7	2.6	129	162		27.8					70.42	1.1	1.08	93.2102	38.1057	25.4555	893.534	#REF!	#REF!
1	A	7	11	1	0	0	150	48.2	21.4222	6500	1516	7.2	140	0.02	6.4	250	67.8	8.63	6.3	2.9	15	11	0.2	140	5	109	16	8	6	8.88	7.9	2.6	276	253		41	47	189	118.2	4.35	240.9	11.89	0.797	137.523	61.1215	16.9482	837.241	#REF!	#REF!
1	A	8	69	1	1	0	166.6	67.9	24.4636	5200	607	7.5	125	0.43	6.8	212	59.4	5.12	6.1	3.1	19	30	0.2	140	6.4	107	25	6.5	6.4	7.22	7.1	2.6	144	117		55.5	44	208	105.6		364.2	1.99	1.17	189.824	68.392	22.714	920.116	#REF!	#REF!
1	A	6	1	0	0	0	158	75.2	30.1234	15300	1420	11.3	90	18.15	6.6	176	86.4	4.59	5.2	2.9	21	13	0.4	138	4	103	12	7.9	5.5	8.78	5	2.6	171	201		37	21	161	257.3	18.3	4.57	8.5	1.67	121.48	48.662	15.544	1079.61	#REF!	#REF!
1	A	8	55	0	0	0	162.3	80.8	30.6743	7200	1248	9.3	318	1.95	5.8	196	51.1	5.26	7.8	4.4	10	5	0.4	139	4.2	107	15	8	4.5	7.68	5.2	1.9	127	193		17.5	62	214	88.55		329.6	1.85	0.945	142.9	54.249	22.06	1090.54	#REF!	#REF!
1	A	5	55	1	0	0	174.5	79.3	26.0425	4300	1069	8.9	70	6.76	10.7	74	74.2	9.44	4.9	2.7	33	14	0.3	134	3.1	94	19	7.6	6.3	8.64	8.9	2.2	216	300		36.5	26	213	451.4	3	284.4	1.42	1.25	125.316	41.154	29.49	977.268	#REF!	#REF!
1	A	6	16	0	0	0	153	34.6	14.7806	9400	697	5.9	126	6.16	5.8	622	111.6	8.48	6.8	3.7	596	382	0.4	134	7.7	101	9	7.1	8.4	7.34	2.7	2.3	131	91		41.1	37	161	660.3	8.39	174.4	0.047	2.6	50.9	21.744	13.597	756.007	#REF!	#REF!
1	A	6	67	1	1	0	166	65.8	23.8786	5500	1626	9.2	146	0.26	4.8	139	107.5	15.45	5.9	3.6	51	29	0.8	140	5.1	104	14	7.6	11.1	7.92	3.7	2	129	118		77.9	87	203	618.6	5.04	206.1	2.54	0.978	122.77	44.553	26.432	936.386	#REF!	#REF!
0	A	3	67	0	0	0	153.6	45	19.0735	9200	646	9.5	209	0.34	6.9	137	59	7.82	5.2	2.9	12	8	0.2	135	3.4	100	15	6.9	4.2	7.78	6.4	1.7	239	231		62.3	72	174	144.6	23.15	808.4	0.751	1.4	78.727	33.369	41.22	767.002	#REF!	#REF!
1	A	9	50	1	1	0	148.9	46.5	20.9731	3800	475	10.2	194	0.45	5.7	291	50.7	4.16	7.5	3.8	36	16	0.3	138	5.1	103	21	8.3	4.2	8.46	8.7	2.6	161	65		69.1	77	228	129.1	3	109.6	2.65	1.74	92.596	41.764	16.142	886.26	#REF!	#REF!
1	E	2	51	0	0	0	160	46.5	18.1641	8200	1062	9	261	0.34	5.5	105	65.5	7.18	7.3	4.7	25	16	0.2	136	4.2	100	21	10.3	4.1	9.74	3.9	2.2	131	75		46.7	55	205	254.8	13.54	755.2	1.03	0.769	112.6	43.984	40.795	726.372	#REF!	#REF!
0	A	7	67	1	0	0	171.9	83.4	28.2237	5100	1212	10.4	207	0.04	9	117	102.4	13.9	4.9	2.6	21	24	0.2	138	4.9	107	14	7.6	7.2	8.72	9	2.6	197	184		43.7	71	188	352.9	3.51	337.8	1.64	0.855	204.526	69.214	26.684	982.724	#REF!	#REF!
1	A	6	36	1	0	0	155	46.2	19.23	7500	581	8.3	444	17.5	5.2	78	32.5	3.39	7	3.2	18	13	0.2	134	3.8	98	17	7.4	5.1	8.04	3.8	1.5	120	57		45	31	183	350.7	10.47	128.8	5.4	0.953	84.386	35.124	7.193	893.167	#REF!	#REF!
0	A	2	67	0	0	1	168.1	60.3	21.3394	9500	573	8.6	146	12.02		73	269.6	15.18	7.9	4.7	8	9	0.3	130	5.2	80	11.4	9.7	9.7	9.14	16.1	2.2	108	206		29.8	133	206	715.4		3614			146.242	51.753	42.191	871.752	#REF!	#REF!
1	A	10	26	0	1	0	150	54.2	24.0889	18200	300	9.4	136	15.05	7		30.4	2.46	5.2	3.2	67	79	0.7	133	4	97	20	7.6	5.5	8.24	4.1	1.9	66	97	23.7	23.9	103	191	303.5	7.45	27.49	12.31	0.776	56.392	38.396	25.389	925.623	#REF!	#REF!
1	A	10	43	1	1	0	165	60	22.0386	39400	390	11.3	202	15.98	6.3		54.9	4.04	5.5	2.4	73	17		138	6	105		8.2	1.5	9.48	2.4		128		48.8	32.8				11.05		4.46	0.811	86.582	31.802	19.552	899.832	#REF!	#REF!
1	A	6	36	1	1	0	167	68.9	24.7051	11000	231	12.4	244	0.15	7.3	358	150.2	14.97	7.2	4.7	25	16	0.4	140	5.4	95	25	10	9.6	9.44	8.6	2.4	234	132		37.1	58	235	38.92	7.27	271	4.83	0.932	174.175	62.453	31.854	1007.01	#REF!	#REF!
0	A	8	67	1	1	0	155	62.3	25.9313	10000	2614	7.9	151	0.93	9.8	291	84.3	6.29	8.2	4.8	20	14	0.2	137	3.6	98	20	9.3	6.1	8.66	8.2	2.6	118	65		37.3	58	266	148.7		82.94	3.94	0.992	100.291	41.744	20.957	1081.93	#REF!	#REF!
0	E	7	66	1	1	0	157.6	74.1	29.8336	7200	1014	11.1	171	0.62	7.7		57.9	8.55	6.2	3.7	18	6	0.3	130	4	87	24	8.7	3.9	8.94	5.7	2.4	158	454		29.5	22	243	111.7	5.3	188.7	2.1	1.17	144.137	58.031	25.355	1082.88	#REF!	#REF!
1	A	11	1	1	1	0	165	67.3	24.7199	3900	217	7.9	122	15.09	6	76	83.2	6.29	5.1	2.7	14	9	0.3	119	2.7	820	18	7.3	7.3	8.34	1.8	2.9	126	51	61.2	65					13.1	6.79	0.967	160.543	58.969	19.599	980.025	#REF!	#REF!
1	A	13	9	1	1	0	163	60	22.5827	4100	625	10.6	165	5.7	6.1		100.9	3.44	7.9	3.3	34	42	0.4	134	6.2	94	23	8.5	2.7	9.06	8.8	3.4	94	103		50.6	34	132	257.5	4.17	70.58	3.32	1.25	83.063	31.263	29.504	741.002	#REF!	#REF!
1	E	12	19	1	0	0	147.4	49.1	22.5989	3600	847	8.6	116	0.13	5.5	151	57.9	4.53	5.7	2.9	19	8	0.3	141	4.7	107	19	8	5.6	8.88	8.4	2.7	91	51		52.5	56	214	78.32		210	1.94	0.819	98.695	45.425	20.925	910.649	#REF!	#REF!
1	A	8	9	1	1	0	161	58	22.3757	4300	1203	8.4	191	0.5	5.4	92	71.1	7.24	7.2	3	15	11	0.2	132	7.2	102	17	9.1	6.3	9.9	7.9	4.4					50	179	98.38	3.07	27.32	18.52	1.07	94.806	36.575	28.324	889.063	#REF!	#REF!
1	A	5	7	1	0	0	175	79.7	26.0245	8200	1519	8.1	206	1	7		89.9	8.91	6.4	3.1	14	17	0.2	139	5.4	106	15	8.2	6.7	8.92	10.2	2.4	175	148		32.2	50	174	322.1	5.23	104.2	19.47	0.829	184.933	60.386	20.909	982.675	#REF!	#REF!
0	A	4	66	0	1	0	175	66.6	21.7469	6100	1166	8	81	0.52	5.1	91	89.4	12.04	4.9	2.5	17	11	0.2	137	4.5	104	14	7.9	6.1	9.1	9.4	3.1	112	92		47.5	86	210	333.5		48.58	2.06	0.832	161.892	52.863	34.059	922.142	#REF!	#REF!
0	A	6	66	0	0	0	174	60.6	20.0159	4500	1021	9.2	130	0.03		144	106.1	12.81	6.1	3.7	3	29	0.3	140	6.6	103	23	8.2	3.9	8.44	8.5	4	133	41		59	71	220	204.3	7.63	19.27	3.74	1.14	114.518	37.825	38.286	887.247	#REF!	#REF!
1	A	7	66	1	0	0	166.4	62.6	22.6083	7100	1257	9.2	204	0.12	6.5	167	61	7.09	5.1	2.5	23	15	0.3	136	4	103	18	8.1	3.9	9.3	6.5	2.3	166	130		50.2	53	232	173		121.5	2.1	1.06	119.503	43.159	22.608	967.735	#REF!	#REF!
1	A	6	9	0	0	0	161.6	79	30.2513	10700	345	11	168	0.28	6.1		83.4	3.55	6.1	3.9	27	70	0.5	141	4.6	101	22	8.6	5.9	8.68	7.7	2.8	133	84		46.7	58	199	737.1	6.55	228	2.45	1.35	130.901	50.126	20.667	1079.06	#REF!	#REF!
0	A	5	66	1	0	0	170.5	70.7	24.3204	8700	571	8.2	172	0.63	7.7	76	124.1	9.74	6.4	3.9	75	88	0.4	140	5.1	103	19	8.2	8.6	8.28	5.9	2.5	112	68		46.3	40	228	175.6	7.89	165.7	9.08	1.47	158.623	54.566	29.059	805.924	#REF!	#REF!
0	A	5	66	1	1	0	168.3	72.9	25.7371	10100	3463	10.4	270	87	7.6	122	49.8	5.43	6.8	3.7	26	44	0.5	134	5.6	101	16.5	8.1	5	8.34	8.2	2.1	257	78		55.6	31	213	183.6	3.09	319.8	4.04	1.6	152.551	53.858	22.413	999.367	#REF!	#REF!
0	A	4	65	1	0	0	165.1	56	20.5444	5000	904	8.8	164	0.35	5.6	95	72.1	13.67	6.8	3.6	15	9	0.3	131	4.4	86	24	8.7	7.9	9.02	6.9	2.7	100	82		45.9	53	254	43.56	12.85	601.7	1.32	1.08	104.561	38.36	34.534	776.375	#REF!	#REF!
0	E	7	65	1	1	0	175	89.3	29.1592	7300	1326	8.7	398	0.31	6.1	75	39.4	6.37	5.5	2.8	10	8	0.2	130	3.6	95	20	8.7	5.7	9.66	6.2	1.9	158	385		30.2	43	226	123.2	4.58	162	3.33	0.618	155.306	50.712	31.915	1134.14	#REF!	#REF!
1	A	7	6	0	1	0	167	48.2	17.2828	11400	560	9.8	186	12.09	5.6	99	117.7	7.89	6.4	4.2	18	17	0.3	138	4.9	101	15	8.3	6	8.14	11.2	2	84	65		37	25	157	200.1	7.29	356.9	0.157	1.53	82.973	29.751	25.233	751.476	#REF!	#REF!
1	E	7	34	1	1	0	161.7	69.3	26.5041	5500	1466	8.8	168	0.07	6.9	149	97	6.8	6.6	3.9	16	12	0.4	140	4.1	102	21	9	5.9	9.08	6.2	2.1	277	178		52.8	62	282	179.7	11.38	57.97	4.93	1.27	160.394	61.343	36.958	980.625	#REF!	#REF!
1	A	13	50	1	1	0	162.3	74.3	28.2067	5800	1170	10.1	167	0.25	5.8	137	71.8	6.89	6.7	3.2	20	12	0.3	134	5.9	104	14	7.6	5.3	8.24	7.5	2.2	126	196	28	28.8	47	190	221.5	5.48	229.9	2.23	1.52	120.887	45.893	24.79	1076.27	#REF!	#REF!
1	A	6	17	1	1	0	167	50.9	18.2509	16400	371	11.5	259	6.82	7.8	336	76.3	7.5	5.9	2.8	21	23	0.4	129	5.8	103	19	8	4.9	8.96	12.3	2.4	170	80		55.4	108	250	260.4	3	202.4	1.43	1.03	113.264	40.612	37.671	749.614	#REF!	#REF!
0	A	5	65	1	1	0	165.5	72.4	26.4328	9400	1711	9.4	244	0.06	6.9	127	56.5	5.15	5.2	2.9	15	23	0.2	140	5	109	16	8.5	4.4	9.38	7.6	2	116	297	46.1	21.2	44	311	21.78		143.7	3.2	1.55	146.214	53.382	31.831	1146.79	#REF!	#REF!
1	A	6	42	1	0	0	165	70.4	25.8586	7700	814	9.3	135	1.53	6.1	114	123.7	16.57	5.4	2.8	12	15	0.3	124	4.6	92	6	7.6	9.7	8.56	5.3	2.3	110	94		42	42	152	402.6	4.45	99.81			212.441	78.032	20.706	984.539	#REF!	#REF!
0	E	5	64	1	1	0	175.7	79.4	25.7204	5100	1380	8.2	248	0.05	6.8	202	96.2	9.95	6.5	4	11	23	0.2	142	4.9	104	19	6.4	5.5	6.4	10.1	1.8					64	223	140	10.84	370.3	5.03	1.08	156.559	50.83	39.631	977.489	#REF!	#REF!
1	A	11	39	0	0	0	173	80.1	26.7633	5300	1346	11.8	83	0.27	5.7	98	84.4	5.69	7.7	3.6	17	17	1.1	138	5.1	103	13.5	8.2	6.3	8.52	11.5	2.6	53	199	357.1	4.55	216.6	2.05	1.08					167.124	55.84	24.869	1073.95	#REF!	#REF!
1	A	11	19	1	0	0	155.9	61.7	25.3859	7000	516	9.5	296	14.72	5.1	80	104.1	3.64	6.8	3.3	16	20	0.3	142	4.7	100	19	8.8	4.9	9.36	6.6	2.3	156	162	95.2	41.1	105	191	725.7	13.75	114.2	3.94	2.06	89.857	36.971	18.949	970.476	#REF!	#REF!
0	E	4	63	0	1	0	179.5	107	33.2089	6700	1512	8.7	204	0.2	5.7	116	110.5	13.21	6.7	4	9	7	0.3	139	4.7	101	19	8	8.7	8	8.8	2.1	191	369		29.2	113	250	632.6	9.84	219.2	2.79	1.19	208.679	64.766	37.526	1145.53	#REF!	#REF!
1	A	10	2	0	0	0	156.1	49.8	20.4373	7600	646	9.2	269	8.1	4.6	74	62.5	4.94	5.1	2.3	14	6	0.5	128	5	102	13	7.6	4.5	8.96	6.4	2.3	120	78		44.4	27	139	546.9	11.39	83.32	2.14	1.03	101.306	41.575	8.646	814.277	#REF!	#REF!
0	A	7	63	1	0	1	158.5	61.1	24.3211	13300	383	10.6	304	0.29	7.9	108	46.2	6.62	4.3	1.6	29	15	0.2	139	4.3	108	20	7.6	6	9.52	4.3	2.1	336	253		62	45	1321	448.4	3	108	5.05	0.858	129.836	51.682	28.2	918.783	#REF!	#REF!
0	E	5	63	1	0	0	165.2	51.6	18.9073	8000	1846	10.8	258			111	50.5	10.43	7.6	3.9	19	24	0.3	138	4.3	92	28	9.1	6.6	9.18	6	2.6	157	122	75.5	66	96	268	391.5		335.1	1.99	1.59	113.267	41.504	34.303	858.083	#REF!	#REF!
1	A	6	3	0	1	0	154	52.48	22.1285	7500	1077	8.6	77	0.15	5.6	172	78.1	5.84	6.3	4.1	12	12	0.3	136	6.4	107	20	8.1	4.1	8.02	7.8	2.8	108	96	56.8	37.1	51	278	57.9	15.93	1188.6	1.84	1.12	105.991	44.692	25.607	920.652	#REF!	#REF!
1	A	7	0	0	0	0	157	45.5	18.4592	6700	1723	10.3	82	18.46		127	96.6	3.58	5.6	2.8	13	7	0.5	146	4	107	23	7.9	4	8.86	4.6	2.2					36	194	287.9	7.86	35.92	0.53	1.4	81.008	32.864	23.858	847.574	#REF!	#REF!
0	A	3	62	0	0	1	171.8	70.2	23.7843	6100	1188	10.9	201	0.1		139	74.6	12.28	5.7	3	15	9	0.2	138	3.9	106	22	7.5	6.8	8.3	7.8	2.8	167	117		45.5	61	219	60.77	8.86	256.9			154.314	52.283	44.37	878.403	#REF!	#REF!
0	A	11	62	1	1	0	168.7	77.5	27.2315	15400	1188	12.6	432	19.48	8.9		104.4	3.19	7.1	3.7	76	75	0.5	134	3.1	91		9	4.6	9.24	5.3		97	89	30	27.2	45	231	627.2			18.9	0.91	112.686	39.595	26.231	1003.64	#REF!	#REF!
1	A	11	12	1	1	0	159	71.1	28.1239	8700	1592	10.6	218	2.45	6.3	155	114.3	5.82	5.8	3.2	59	75	0.4	128	4.1	94	19	8.4	3.3	9.04	5.8						12	183	200.7		111.9	1.83	1.25	141.316	55.898	20.214	1078.81	#REF!	#REF!
0	E	9	62	1	1	0	170	67	23.1834	7500	386	13.1	97	1.41		135	32.6	6.32	8.5	4.2	35	13	1.1	135	5.6	95	17	9.1	4	8.94	4.7	2.2								10.58	126.6	1.66	1.19	150.153	51.956	30.817	913.22	#REF!	#REF!
1	A	7	50	1	1	0	170	56.3	19.481	2900	1121	9	276	17.97	6.9		105.4	7.37	8	4	60	39	0.7	132	4.9	93	24	9.2	5.4	9.2	6.5	2.7	135	102		34.9	147	312	432.3	16	68.07	3.11	1.53	104.47	36.149	32.018	969.423	#REF!	#REF!
1	A	10	1	1	0	0	170	51	17.6471	16700	2068	13.1	280	9.07		120	65.4	6.67	7.7	2.5	40	17	0.8	134	5.3	103	15	8.5	5.2	9.7	12.2	3.3	148	285		13.9	74	207	442.1	4.56	8.7	4.4	0.916	102.934	35.617	32.305	968.986	#REF!	#REF!
0	A	5	62	0	1	1	168.4	79.8	28.1397	6900	1513	9	223	0.18	6	80	107.3	11.31	6.5	4.3	23	28	0.2	139	4.5	100	21	10.3	8.7	10.06	7.2	2.9	216	332	129.1	38.7	62	432	146	8.66	71.13	2.21	1.19	139.416	49.162	34.638	1116.35	#REF!	#REF!
1	A	7	1	1	1	0	176	58	18.7242	8000	270	6.5	118	1.29	6.4	142	175.8	28.74	6.9	4.5	7	8	0.3	127	4.5	87	6.3	4.2	13.8	3.8	7.3	2.5	205	279	122.9	29.1	231	247	268		152.4	1.58	1.26	143.835	46.434	31.777	853.476	#REF!	#REF!
0	A	7	61	1	1	0	176	80	25.8264	10600	1041	5.4	370	0.55	5.4	106	95.8	12.67	6.7	3.8	15	18	0.4	138	5.9	102	14.3	8.7	6.2	8.86	7	2.4	152	104	115.5	23.9	24	329	22.27		298.3			165.213	53.336	23.436	1020.55	#REF!	#REF!
1	A	12	13	1	1	0	167	65.4	23.4501	8700	548	10.3	119	6.98	6.6		104.4	2.17	6	3.2	13	13	0.4	128	2.9	82	30	8.3	3.1	8.94	4	2.7	113	95		48.9	19	165	226		155.6	4.83	1.32	94.333	33.824	18.212	999.594	#REF!	#REF!
1	A	10	20	0	1	0	150	54.2	24.0889	13300	400	10.5	179		7		72.3	5.54	5.9	3.4	39	28	0.3	131	8.2	103	11.3	8.5	5.8	8.98	4.3	2.5	66	97	23.7	23.9	15	170	1679	4.51	42.63	12.31	0.776	81.114	36.051	25.235	920.262	#REF!	#REF!
0	A	10	61	1	1	0	163	61.7	23.2226	10600	601	10.4	124	2.71	6.6	189	25.6	2.89	6	4	11	10	0.3	128	7.5	100		8.3	3.1	8.3	5.7	2	116	114	77.9	26.1				12.93	19.241	1.16	1.4	122.852	46.239	32.141	926.933	#REF!	#REF!
0	A	10	61	1	0	0	170	74.3	25.7093	10300	1910	10.1	139	0.67	7.1	249	61	7.42	6.2	3.7	27	15	0.4	133	6	103	12	8.9	4.3	9.14	4.8	1.9	111	165	53.3	33.1					145.4	4.19	1.29	169.618	58.691	18.729	1011.97	#REF!	#REF!
0	A	6	60	1	1	0	150	64.3	28.5778	4900	405	9.7	109	2.54	6.8	108	56.4	4.88	6	3.2	37	40	0.3	140	5	103	20	9.4	3.7	10.04	5.2	2.7	508	213		51.2	18	181	434.9	5.05	54.02	4.26	1.16	167.248	74.332	13.272	947.907	#REF!	#REF!
1	E	8	43	1	1	0	168	78	27.6361	6700	1584	7.5	239	0.23	6.1	135	57.1	7.94	7.4	4.5	9	10	0.4	140	3.9	104		8.4	4.8	8	7.7			141	133.8	38.7	76	225	274.6	7.16	172.5	0.919	1.25	133.577	47.328	24.805	1094.74	#REF!	#REF!
1	A	8	9	1	0	0	156	46	18.902	7700	702	10	306	1.06	8.2	340	168.7	7.33	7.6	3.1	8	6	0.3	127	5.7	92	13	8.7	6.4	9.42	10.4	2.5	67	79		24.6	43	192	254	5.8	108.7	2.43	1.37	79.169	32.532	27.465	718.339	#REF!	#REF!
1	A	8	48	0	0	0	155	58.3	24.2664	12500	1146	8.5	72	1.44	5.2	129	17.2	3.5	4.9	2.9	61	40	0.3	138	2.7	103	19	7.7	2.8	8.58	2.7	1.9					12	195	642.2					82.073	34.161	10.902	969.792	#REF!	#REF!
0	A	2	60	0	1	0	170.5	69	23.7356	6300	706	6.9	167	0.65	5.7	117	128	19.46	6.3	4	14	10	0.4	134	3.4	92	15	6	10.1	6	13.8	2.2	151	94	108.3	43.2	74	199	1225	10.15	42.77	2.11	1.53	128.129	44.076	34.558	897.295	#REF!	#REF!
0	A	10	60	1	1	0	155	57	23.7253	17200	1712	10.3	298	2.38	6.5	106	108	3.72	6.1	3.3	698	314	0.3	143	4	108	15	6.9	3.4	7.46	3	2.9	80	68	22.1	39.7	63	210	629.6		207	0.925	0.817	82.728	34.434	4.624	924.612	#REF!	#REF!
1	A	5	2	0	0	0	144	49.4	23.8233	8400	1676	10.9	271	1.33	6.2	96	71.3	5.2	5.6	3.5	940	1102	1.1	134	6.5	93	21	8.6	8.9	9	9.1	1.8	142	130	98.1	2.9						7.29	1.74	90.048	43.426	9.608	961.886	#REF!	#REF!
0	E	7	59	1	0	0	148	48.3	22.0508	8000	1812	9.2	178	0.31	5.8	98	121.8	4.85	7.3	4.6	14	11	0.3	141	3	105	17	9.6	3.1	9.12	4.3	2.1	131	69		50.5	91	294	163.9	17.46	29.75			71.321	32.561	17.111	901.945	#REF!	#REF!
0	E	3	58	1	1	0	159.6	57.2	22.4559	4700	545	7.5	125	0.18	5.6	95	56.1	7.68	6.1	4.1	11	9	0.2	141	4.3	107	15	7.8	5.5	7.72	8.2	2.3	243	123	174.8	56	36	207	172.6	6.85	853.4	3.4	0.921	104.918	41.189	22.865	883.417	#REF!	#REF!
0	A	5	58	0	1	0	176.5	76.6	24.5889	5400	1368	10.3	89	0.06	6.3	92	115.6	10.79	6.5	3.8	9	5	0.3	142	4.8	105	16	8.5	5.9	8.66	3.6	3.2	139	111	91.9	26.6	97	207	183.4	25.15	440.4	3	0.994	116.687	37.457	30.188	1059.2	#REF!	#REF!
0	A	9	58	1	1	1	174.4	61.6	20.2529	6100	1713	10.6	263	0.1	6.8	97	57.2	7.76	6.2	3.7	15	9	0.3	139	4.6	101	24	7.9	4.1	8.14	8.6	2.4	107	82	63.2	40	73	253	142.3	19.05	114.1	3.76	1.31	147.297	48.428	31.019	895.161	#REF!	#REF!
1	A	11	24	1	1	0	140.2	45	22.8937	7700	971	8.6	91	4.93	6	169	31.5	4.21	5.4	2.9	20	11	0.8	135	4.6	98	18	6.9	5	7.78	1.7	2.1					60	174	472		289.5			80.156	40.779	11.62	907.5	#REF!	#REF!
0	E	5	58	1	0	0	157	57.4	23.2869	15100	1398	10.6	277	0.56	7.3	187	127.2	12.75	6.4	3.7	15	17	0.2	138	4	94	21	6.5	9.4	6.74	4		265	255		38.3	86	226	562.9	8.43	564.2	2.16	1.16	113.454	46.028	34.603	857.392	#REF!	#REF!
0	A	4	58	0	1	0	166.4	71.9	25.967	5100	1441	10.7	143	0.66		112	81.5	4.37	5.5	3.4	16	8	0.5	141	4.1	104	19	8.3	4.9	8.78	4.4	2.2	145	68		44.5	70	263	131.5		95.05	3.43	1.3	198.645	71.742	16.237	967.28	#REF!	#REF!
1	A	7	28	1	1	0	146.7	51.9	24.1161	5600	608	9.4	147	0.59	6.7		56.6	4.27	5.7	3.3	15	11	0.3	139	4.2	101	22	8.6	5.6	9.16	7.6	2.3	135	47	84.3	56.5	30	172	300.6		90.65			122.478	56.911	14.071	933.896	#REF!	#REF!
1	A	9	11	1	0	0	151.4	57.2	24.9542	10300	445	8.5	149	1.46	7.5	195	93.9	6.23	6.4	3.6	181	41	0.3	135	4.8	101	15	8.1	5.7	8.42	7.3	2.2	157	91		39.1	124	170	412.6		309.3	0.451	1.22	100.481	43.836	25.465	949.774	#REF!	#REF!
1	A	12	5	0	0	0	160	50.6	19.7656	20100	1461	7.6	1276	0.19	5.3	166	60.4	5.28	7	4.3	14	12	0.4	137	7.5	108	14	9.7	4.1	9.46	4.1	1.8	86	136		20.5	45	193	332.8		111.8	0.806	0.959	98.999	38.672	33.044	781.462	#REF!	#REF!
1	A	9	15	0	0	0	148.8	51	23.0337	10200	1489	8.1	164	2.16	7.5	154	102	5.93	6.5	2.7	12	4	0.2	140	6.1	112	9	7.9	7.4	8.94	8	2.7	123	82	80.1	29.7	50	187	281.4	7.22	125.7	0.668	1.36	147.744	66.728	12.652	1039.07	#REF!	#REF!
0	A	9	57	1	1	0	163.8	53	19.7537	10200	1389	7	153	0.2	5	106	106	13.94	5.9	3.3	15	6	0.2	144	6.1	115	10	6.8	6	7.36	8	1.9	129	70	74.2	50.9	141	156	576.6	4.24	197.9	4.22	0.903	134.384	50.086	28.015	870.896	#REF!	#REF!
1	A	9	3	1	1	0	170	54.4	18.8235	6300	776	9.7	159	0.39	5.9		143.6	6.65	7	4.3	32	54	0.8	139	4.2	99	17	8.5	4.8	8.26	7.4	2.1	124	93		30.5	108	400	138.6	15.7	200.6			119.575	41.375	32.884	864.897	#REF!	#REF!
1	A	11	57	0	0	0	165.3	81.6	29.8638	18600	560	12.5	27	12.3	6.2	101	78.3	5.77	6.2	3.3	55	16	0.6	141	5.3	103	15	8.7	2.5	9.26	9.5	2.4	105	204	37.4	35.6	22	153	414.5			3.48	1.05	144.272	52.8	25.839	1062.83	#REF!	#REF!
1	A	8	22	1	0	0	166.4	66	23.8362	7500	927	8.7	188	21.26	5.1	154	107.1	11.23	5.8	3.1	3	16	0.5	126	3.7	92	17	6.6	5.4	7.32	12.3	2.2	130	144		39.1	78	246	176.9		115.5	0.066	1.5	136.75	49.388	29.233	1080.16	#REF!	#REF!
0	E	8	57	1	0	0	157.5	52.6	21.2043	6200	1295	8.7	174	0.03	6.7		76.5	5.46	7.2	4.3	14	7	0.2	140	5.2	114	10	8.1	4.5	7.86	7.5	1.6	122	75	88.9	27.1	86	173	308.5	8.09	125.6	5.57	0.975	81.086	32.688	28.901	886.53	#REF!	#REF!
1	A	7	32	1	1	0	167	76.8	27.5377	11400	1825	9.5	169	0.52	6.5	181	79.2	4.22	6.1	3.2	13	13	0.2	141	6.8	107	23	8.1	5.7	8.74	9.5	1.6	98	127	66.2	22.7	69	199	434.5	6.93	300.2	2.06	1.53	158.632	56.8797	23.684	1083.76	#REF!	#REF!
1	A	8	6	1	1	0	170	48.5	16.782	10800	390	8.8	135	3.33	6.7		76.9	7.21	7.9	3.5	30	14	0.2	138	5.4	103	20	7.9	8.1	8.3	6.6	2.6					48	220	211.3	5.92	158.1	1.37	1.31	113.715	39.348	23.5161	764.849	#REF!	#REF!
0	A	3	56	1	1	0	178	92	29.0367	5500	767	7.5	217	0.94	5.2	93	66.7	5.93	5.6	3	13	12	0.4	139	5.4	109		6.7	4.4	7.5	6.4	1.8	202	148	139.3	33.4	35	213	632.3	13.23	86.24	2.44	1.36	199.81	63.063	26.268	1115.17	#REF!	#REF!
1	A	9	56	1	0	0	169	76.6	26.8198	5300	1528	11.9	164	0.28	8.2	124	100.6	4.75	6.6	3.9	21	33	0.4	142	3.5	104	23	8.8	5.8	8.88	10.6	2.8	115	89		35.7	94	242	96.64		71.46	6.13	1.19	152.744	53.48	26.094	1074.06	#REF!	#REF!
1	A	7	2	0	0	0	151.5	47.9	20.8694	7300	907	8.5	38	4.29	5.6		18.9	1.33	4	2	59	50	1.1	143	3.8	111	21	6.7	2.5	8.3	1.3	1.8	52	53	17.4	28.2	62	71	445			1.99	0.883	88.482	38.551	23.328	744.248	#REF!	#REF!
1	E	7	56	1	1	0	157	57.8	23.4492	7500	355	8.4	143	18.84	6.1	115	89.3	7.95	5.5	3.2	12	9	1.2	137	4.1	101	15	7.8	5.3	8.44	11.7	2.3					11	222	134.6		149.6	1.01	1.39	78.901	32.01	19.677	830.167	#REF!	#REF!
1	A	7	56	0	0	0	170	100	34.6021	10000	614	10.4	145	3.59	7	125	31.6	1.89	5.2	3.1	24	24	0.8	136	3	102	21	7.3	4.1	8.02	1.7	2					90	144	605.8	4.83	213.6	1.07	1.46	120.847	41.816	24.202	1100.39	#REF!	#REF!
1	A	1	1	0	1	0	157	103	41.7867	10200	2220	11	323	0.97	5.1	111	50.9	4.55	6.5	3.9	21	26	34	142	4.1	108		9.6	8.6	9.68	6.6	3.5	253	311	167	43.3	50	418	131.7		148.6	2.78	1.14	150.792	61.176	18.893	1279.65	#REF!	#REF!
0	A	3	56	0	0	0	152.7	55.2	23.6734	7700	633	11.8	341	0.76	5.5	134	106.2	9.52	6.7	3.5	21	47	0.1	136	6.1	111	16	7.8	5.5	8.2	10.9	1.8	226	121		60	96	136	417.4	6.04	195.2	1	0.779	102.922	44.14	33.722	910.441	#REF!	#REF!
1	E	6	33	1	1	0	165	74.6	27.4013	5500	1350	9.8	198	3.71	6.7	143	124.6	7.34	7.6	4	122	77	0.8	135	5	101	16	9.3	5.2	9.3	6.3	1.7	131	158	8	22.1	54	430	34.83	3	362.7	16.25	1.14	152.63	56.062	20.599	1111.18	#REF!	#REF!
1	A	7	1	0	0	0	150	40.5	18	12000	250	11.9	184	8.97	5.5		105.9	6.9	5.1	2.9	26	8		142	5	106	21	8.1	4.3	8.98	3.6	2.3					152	224	3203		1.24	0.966		130.301	57.912	16.992	799.86	#REF!	#REF!
0	A	8	56	1	0	0	137.2	52.6	27.9433	11700	880	6.2	311	0.4	9.1	493	109.1	11.54	7.6	3.7	15	14	0.2	128	4.7	91	13	8.9	6	9.14	8.3	2.7	134	257	63.7	39.9	82	243	255.7		103.2	1.86	0.804	90.469	48.061	27.812	980.945	#REF!	#REF!
0	A	10	56	1	1	0	150	76.7	34.0889	9000	7972	12.6	126	2.6	6.9	115	70.5	4.27	5.6	3.4	614	411	2.9	136	5.8	100	17	11.3	6.2	11.78	5.8	3.3	87	93	39.4	34.1	18	151	672.8	14.78	25.24	5.63	1.42	80.514	35.784	9.483	1100.76	#REF!	#REF!
1	A	10	55	1	0	0	150	53	23.5556	18500	1870	9.7	215	2.51	6.3	127	77.5	5.53	5.8	3.5	42	32	0.3	144	3.7	104		7.9	5.5	8.3	6	2.4	100	147		46.5	26	194	419.3		303			99.586	44.26	18.324	892.058	#REF!	#REF!
1	E	8	37	0	0	0	163	77.9	29.3199	3700	887	9.8	92	0.03		104	83.7	5.23	7.7	4.5	27	13	0.3	136	4.6	98	21	8.8	4.2	8.4	3.3	2.7	86	80		36	71	327	221.2	8.82	138.7			149.425	56.24	29.703	1056.24	#REF!	#REF!
1	A	12	3	1	0	0	160	67.2	26.25	8200	857	8.1	257	6.22	13.1		69.6	4.15	5.5	3	16	10	0.2	129	4.9	100	17	8.9	4.6	9.7	5.3	2.1	98	172		49.3						1055	1.37	115.155	44.982	13.916	1014.09	#REF!	#REF!
0	E	4	55	1	0	0	163	57.3	21.5665	6100	1186	10.2	104	0.13	7	114	104.8	12.5	5.9	3.4	15	14	0.3	134	4.4	94	24	8	8.1	8.48	4.2	2.5	184	164		54.8	101	197	576.6	3.63	174.9			98.235	36.974	31.736	812.823	#REF!	#REF!
0	A	7	55	1	1	1	164	54.7	20.3376	22900	706	7.9	407	12.6	8	114	94.9	7.95	6.1	2	6	8	0.2	129	4.8	99	11	7.4	8	9	10.8	2.6	87	50	60.8	28.2	63	146	509.4	14	114.7	0.459	1.09	93.558	34.785	16.931	815.011	#REF!	#REF!
1	A	7	12	1	1	0	150	58.8	26.1333	11700	1589	10	369	8.12	5.3		46.3	7.35	6.2	3.2	26	12	0.8	140	5.5	108	18	7.7	6.5	8.34	8.1	2.3					125	134	1827	10.54	152.8	3.89	1.44	107.668	47.852	21.636	999.492	#REF!	#REF!
0	A	11	55	0	0	0	165	86	31.5886	9500	1017	11.1	202	1.33	7.3	78	105	11.15	5.6	3.6	11	16	0.5	139	5.3	106	15	6.8	7.6	7.12	4.5	1.9	126	220		35.8	105	350	80.51		256.9			158.025	58.044	26.718	1115.85	#REF!	#REF!
0	A	5	55	1	0	0	171.5	72.8	24.7516	11300	1344	11.5	115	0.06	7	95	62.3	4.48	4.9	2.7	23	48	0.2	138	4	100	27	7.8	3.6	8.84	6.7	2.2	166	227		45.3	93	230	295.3	4.07	179.7	5.01	1.24	177.256	60.266	24.18	847.444	#REF!	#REF!
1	A	9	5	1	0	0	152.8	36.1	15.4618	11600	2613	6.1	288	0.77		177	108.6	9.95	7.4	3.7	17	12	34	134	6.8	95		10.4	3.7	10.64	4	2.7												97.896	41.929	19.545	753.562	#REF!	#REF!
1	A	7	54	1	1	0	157	66.3	26.8976	10300	779	9.6	250	9.26	7.3	83	46.1	5.26	6.5	3.2	12	7	0.2	135	5	104	16	8.1	5.6	8.74	7.3	1.4	147	148		31.3	35	201	71.07	9.6	94.37	1.06	1.33	122.634	49.752	19.895	972.398	#REF!	#REF!
1	E	8	3	1	1	0	170	75.1	25.9862	5400	1158	8.1	105	0.07	5.1		86.1	10.23	6	3.4	20	12	0.4	142	4.6	106	24	7.1	4.8	7.58	7.9	2.3	112	81		41.9	82	179	886.7	7.22	260.5	2.42	0.993	201.347	69.67	31.361	875.282	#REF!	#REF!
1	A	9	24	1	1	0	154	65.6	27.6607	4200	1632	10.9	98	0.38	5.7	93	52.3	5.13	6.1	3.2	20	10	0.5	142	3.1	103	23	8.5	5.3	9.14	7.2	1.8	111	109	65.4	24.7	94	163	1420	6.39	167.9	1.33	1.17	104.086	43.889	8.668	1136.37	#REF!	#REF!
1	A	14	38	0	1	0	156	49	20.1348	5100	931	5.2	8300	1.27	3.7	104	133.7	5.76	6.7	3.7	11	11	0.6	135	3.9	91	16	8.4	7.2	8.64	15.2	3.1	181	99	101.1	80.8	52	251	1187	5.68	101.4	4.8	1.53	99.256	40.786	25.45	857.569	#REF!	#REF!
0	E	6	54	1	0	0	166.7	55	19.7921	4600	1687	10.3	101		5.7	121	97.7	10.98	6.4	4.4	13	14	0.3	135	5	96	21	8.6	6	8.28	3.3	3	138	77		60.8	100	261	390.2		101.8	7.14	1.07	126.604	45.559	38.61	791.414	#REF!	#REF!
1	A	10	23	1	0	0	144	46.7	22.5212	6800	838	9.3	253	5.58	7.6	177	93.7	15.54	5.6	3.2	7	6	0.3	129	4.8	85	16	9	7.8	9.64	14	3.5	205	182		27.9	87	143	665.5	44.64	38.68	0.441	1.2	60.445	29.15	8.129	878.642	#REF!	#REF!
1	A	4	31	0	0	0	157.8	29.7	11.9273	7900	1230	8.5	313	3.36	4.9	49	68.2	1.8	6.6	2.8	32	24	0.1	126	7.5	95	16	7.7	7.1	8.66	9.6	3.5	170	169	94.5	47.5	34	152	214	3.81	5.46	0.455	1.28	45.929	18.445	21.659	688.212	#REF!	#REF!
1	A	6	7	1	1	0	151.6	73.1	31.8067	6900	829	11.5	153	0.24	5.4		77.4	12.41	6.7	3.9	17	17	0.3	142	5.2	105	18	8	8.8	8.08							74	225	84.4		501	3.86	0.809	124.966	54.374	27.617	999.118	#REF!	#REF!
1	A	11	27	1	1	0	170	111.3	38.5121	6600	824	9.1	137	1.21	9	68	59	5.24	6.2	3	19	16	0.3	133	4.7	101	17	7.9	4.6	8.7	4.1	2.1					55	223	57.4		105.3	7.89	1.36	211.73	73.263	28.069	1324.26	#REF!	#REF!
1	A	13	10	1	0	0	168	78.6	27.8486	12800	1881	12.5	594	1.21	8.9		130.6	4.33	7.7	3.8	30	28	0.3	134	4.2	94	20	8.4	6	8.56	14.6	2.5	105	117		23.1	17	208	95.2	5.17	198	5.67	0.722	140.347	49.726	20.481	1144.83	#REF!	#REF!
1	A	9	0	1	1	0	150.6	39.4	17.3719	12400	481	8.2	584	7.4	6.1		75.6	3.7	6.6	2.6	9	6	0.4	124	4.8	93	23	7.9	4.5	9.02	14.7	2.4	53	84		27.3	23	112	291	15.2	125	6.06	0.787	77.5353	34.186	21.108	731.422	#REF!	#REF!
0	A	5	53	1	1	0	168.4	78.5	27.6812	7100	1854	8.3	199	0.17	9	81	96.2	10.03	6.8	3.8	8	10	0.2	134	4.5	100	19	8.2	6.9	8.36	9.1	1.9	87	123	45.4	20.4	64	183	420	23.1	198	0.298	1.1	147.04	51.85	35.659	1003.27	#REF!	#REF!
0	A	7	53	1	1	0	171.4	71.7	24.4061	5300	1120	8.5	239	0.45	6.6	176	52.2	6.16	7	4.1	9	17	0.2	141	4.6	108	15	8.8	3.6	8.72	6.5	1.9	103	57		38	71	215	175	13.61	103	5.53	1.15	140.961	47.982	33.226	934.592	#REF!	#REF!
0	A	7	53	1	1	0	163	52.5	19.7599	6100	929	9.5	297	0.06	6.1	170	88.9	9.6	4.7	2.5	37	26		135	6	108	14	8.5	4.9	9.7	6.4	2.1					86	237	602	3	104	1.84	1.14	87.322	29.724	17.891	838.543	#REF!	#REF!
0	A	7	52	0	0	0	155	49	20.3954	7900	688	6.9	116	0.56			70.1	6.26	5.7	3.6	11	8	0.3	137	5.1	107		8.5	5.8	8.82							56	191	112			4.25	0.81	83.212	34.636	20.066	970.562	#REF!	#REF!
1	A	11	9	0	0	0	153.6	65.4	27.7201	8700	1979	11.2	101	0.49	5.9	98	148.4	4.6	8.4	4.7	21	31	0.6	129	4.4	91	22	9.5	5.8	8.94	5.4	2	103	94	68.8	20.2	89	305	371		124	3.21	1	129.125	54.73	27.146	1053.29	#REF!	#REF!
0	E	4	52	0	1	1	167.3	55.4	19.7933	6900	1035	7.6	258	0.38	6.9		93.9	9.32	4.7	3	9	5	0.2	137	4.7	106	14	5.5	6.2	6.3	6.5	1.8	149	174		42.3	88	247	113	6.15	345	2.76	0.83	104.002	37.158	39.451	748.081	#REF!	#REF!
0	A	4	52	1	1	0	175	95.4	31.151	8700	1080	6.6	159	12.8	7.8	64	78.9	6.61	5.3	3	8	10	0.2	135	4.8	107	28	7.9	4.4	8.7	7.7	2.1	115	169		33.6	13	278	41.5	127.7	131	3.1	0.931	139.261	45.473	19.721	1141.8	#REF!	#REF!
1	A	7	21	1	0	0	143.7	63.6	30.7995	8300	1581	9.8	178	0.04	9.3	201	125.4	5.83	7.3	4.8	8	10	0.4	136	3.6	94	24	10.2	4.5	9.56	10.6	2.9	133	118		32.2	122	215	909		37.2	1.94	1.34	123.706	59.907	24.156	1073.07	#REF!	#REF!
0	E	8	51	1	0	0	151.8	56.1	24.3455	8800	683	8.7	188	4.63	7		101.9	9.03	7.6	4.2	13	3	0.2	131	4	96	18	9.2	7.7	9.04	4.1	2.8	109	170	52.5	42.7	29	194	537		87	14	0.688	111.445	48.363	26.386	953.32	#REF!	#REF!
0	A	9	51	1	0	0	163.5	57.7	21.5844	9300	1610	8.4	201	4.88	5	140	54.4	5.92	5.5	2.8	24	13	0.5	134	5.7	106	13	8.4	6	9.36	5	1.8	137	105	93.2	31.5	50	170	614		1.5	1.5	1.07	121.736	45.539	22.457	885.225	#REF!	#REF!
1	A	9	0	1	0	0	153	46.1	19.6933	4700	1698	8.7	147	0.03	5.1	80	87.4	16.37	6.5	3.5	18	5	0.3	136	4.8	106	10	8.1	6.8	8.5	9.8	2	267	262		38	103	176	649	13.7	156	7.15	0.718	131.726	56.272	17.276	844.703	#REF!	#REF!
0	E	6	51	1	1	0	170.1	78.2	27.027	10100	403	9.8	122	0.13	5.7	404	28.3	4.19	6.4	4.6	275	315	0.8	135	5.2	100	20	10	2.5	9.52	8.9	2.3					111	255	2531	6.68	155	11.8	1.04	166.316	57.481	31.759	1112.57	#REF!	#REF!
0	E	7	51	1	1	0	158	61.5	24.6355	10400	530	7.2	203	0.29	5.7		101.1	7.23	7.2	3.8	11	7	0.3	137	5.1	108	15	8.4	4.5	8.56	8.6						82	182	593	8.36	241	1.88	0.853	131.929	52.848	32.815	992.871	#REF!	#REF!
0	A	7	51	0	1	0	154.7	64.8	27.0766	5400	1342	8.7	259	0.2	5.7	104	56.2	7.44	7.6	4.7	12	5	0.2	137	5.4	105	17	9	4.8	8.44	6.5	2.2	100	83		35.2	52	225	243		94.5	1.68	1.1	113.211	47.305	23.647	1081.7	#REF!	#REF!
0	E	8	50	1	1	0	170	70.2	24.2907	15100	2986	9.1	195	0.17	6.7		132.2	14.95	7.2	4.1	13	20	0.2	135	4.6	94	19	8.2	9.4	8.12	6.2	2.5	69	107	29.2	25.4	64	271	552	6.31	274	5.29	1.01	181.616	62.843	36.893	949.904	#REF!	#REF!
0	E	5	50	0	1	0	172.9	63	21.0742	6800	1121	8.6	195	0.21	5.7	161	107.2	8.97	6	3.6	22	12	0.2	140	3.6	104	23	7.9	5.8	8.22	5.2	2.5	137	55	85	47			298	22.2	120			131.401	43.955	38.697	781.92	#REF!	#REF!
1	A	5	5	1	1	0	172	69.2	23.391	8800	975	10.2	246	3.17	13.9	149	54.6	5.6	5.2	2.9	30	25	0.3	134	4.5	101	19	8.2	5.9	9.08	7.8	2	141	59	66.1	70.6	36	203	307	4.87	21.8	1.15	0.676	156.806	53.004	20.4	925.383	#REF!	#REF!
0	A	12	50	1	0	0	148	44.6	20.3616	7500	712	9.6	83	5.66	5.5	98	50.5	5.31	5.3	2.8	14	10	135	3.9	102	17	7.2	7.2	5.3	8.16	3.2	2.3	210	207		38.4	48	212	286			3.56	0.714	90.545	41.337	25.024	875.006	#REF!	#REF!
1	A	7	6	0	1	0	170	55.2	19.1003	7000	937	9.4	156	0.11		145	108.3	14.49	6.8	3.8	9	8	0.4	144	4	102	19	8.4	5.7	8.56	6.4	2.8					51	165	292		295	7.48	0.902	134.944	46.694	20.687	847.592	#REF!	#REF!
0	A	5	50	0	1	0	146.7	47.2	21.9322	4400	1784	9.3	119	0.14	6	125	112.2	7.2	8.1	4.9	20	13	0.3	140	4.7	99	20	9.6	4.5	8.88	6.4	2.7	146	98	94.3	36.9	184	254	259	16.4	152			79.53	36.955	35.805	921.421	#REF!	#REF!
0	E	3	50	1	1	0	155	67.8	28.2206	6700	1126	8.4	132	0.1	6.2	97	95.9	11.35	5.5	3.6	16	16	0.4	143	4.7	106	21	7.6	5	7.92	7.9	2.7	138	116	81.9	38.7	95	203	358	11.5	182	3.5	0.957	106.046	44.14	43.517	896.936	#REF!	#REF!
0	A	3	50	0	0	0	158	59.4	23.7943	10200	1753	11.1	282	0.24	5.3	78	91.8	9.03	6.2	4.4	15	10	0.3	138	5.5	104	20	10.7	4.4	10.38	8.2		94	333		25	64	296	115	18.6	58.3	1.37	1.24	101.609	40.702	30.859	884.824	#REF!	#REF!
0	A	11	49	1	0	0	150	60.8	27.0222	6000	579	8.2	174	2.23	6.8		50.7	4.97	5.3	3.3	28	29	0.2	141	5.2	112	17	6.6	3.78	7.16	7.7		186	91		106.1	71	208	139		135	5.58	1.06	159.834	71.037	29.635	993.609	#REF!	#REF!
1	A	7	1	0	0	1	163	71.1	26.7605	15600	917	12.5	218	2.39	4.9		49.6	3.96	4.8	1.9	13	17	0.2	137	3.9	106	17	6	3.3	7.68	2.9	3.8	164	77		32.7	65	130	609	10.9	62.3	5.7	1.21	151.83	57.145	23.105	980.641	#REF!	#REF!
0	A	7	48	0	0	0	150.5	49.6	21.8982	3500	615	9.8	117	0.04	5	96	57.8	5.71	5.6	3.6	22	16	0.2	141	5.4	112	12	8.1	5.7	8.42	7.4	2.9	181	119		48	60	211	429		128	12.9	1.15	98.811	43.625	33.422	789.856	#REF!	#REF!
1	A	9	1	0	1	0	175	80	26.1224	6100	983	8.6	92	1.09	5.3		12.3	1.65	5.1	2.6	21	12	0.4	136	2.9	102	20	7.9	2.8	9.02	0.2	1.9	107	25		48	149	240	882		98.7	3.26	1.04	166.599	54.4	30.475	908.854	#REF!	#REF!
0	A	5	48	0	1	0	161	68.4	26.3879	11500	782	8.7	206	14.97	6.4	92	108.2	8.24	6.6	3.9	91	125	0.5	138	4.4	103	17	8.8	4	8.88	4.9	2.1	108	132		32.2	39	163	722		226	8.46	0.789	135.281	52.19	21.836	1001.96	#REF!	#REF!
0	A	7	48	0	1	0	165.4	73.3	26.7937	5400	790	9.5	156	1.84		105	50.6	8.43	6.8	3.8	19	10	0.9	139	5.4	108	12	9	5.3	9.16	5	2.3					42	230	517		111			123.816	45.259	23.857	1021.32	#REF!	#REF!
0	E	8	48	1	1	0	164.1	72.1	26.7743	8900	1230	8.8	145	0.13	7.1	94	84	11.76	6.6	4	23	41	0.3	139	5.3	105	15	8.4	5.6	8.4	7.1	2.5	103	84		37.3	71	245	84		189	3.03	1.19	182.969	67.945	36.05	1010.81	#REF!	#REF!
0	E	6	48	1	1	0	170.1	78.2	27.027	4700	530	11.2	143	0.21	5	130	67.6	6.23	7.4	4.9	35	23	0.9	146	3.7	105	24	9.3	3.9	8.58	7.8	2.6	95	97		33.8	49	278	181	6.68	167	20.9	1.13	176.618	61.042	31.398	1084.7	#REF!	#REF!
0	E	3	47	0	1	1	166.9	54.9	19.7088	5200	1040	8.4	165	0.06	5.5	98	117.7	11.37	6.2	4.2	15	24	0.3	139	6.3	106	17	7.4	10.8	7.24	10.1	2.2	152	108	98	45.3	109	225	622	24.7	427	1.3	0.914	136.192	48.892	44.079	737.415	#REF!	#REF!
1	E	5	47	1	0	0	150	45.5	20.2222	8700	1033	5.1	167	1.26	8.8	173	137.8	9.51	7	4	29	14	0.3	143	4.6	104	17	8.2	5.2	8.2	6.2	4	116	225		36.3	20	228	372		190	3.47	1.1	106.698	47.421	20.447	792.462	#REF!	#REF!
0	E	6	47	0	0	1	172	86.6	29.2726	9600	2405	12.1	274	0.69	6	86	64.7	6.31	7.3	4.7	14	12	0.2	143	3.8	104	20	9.5	5.4	8.94	9.5	2.6	123	219		43.9	40	380	133		319	3.46	1.01	136.333	46.084	43.168	1165.49	#REF!	#REF!
0	A	7	46	1	1	0	153	53.4	22.8117	4600	1267	7.8	236	0.02	6.1	108	101.1	14.25	7	4.4	24	13	0.2	139	5.9	105	11	8.3	8.8	7.98	8.5	2.7	182	345		34.2	105	241	364	7.98	227	3.53	0.933	95.297	40.709	32.32	888.766	#REF!	#REF!
0	E	10	46	1	1	0	151.4	63.7	27.7899	9200	1090	12.5	280	0.18	5.8		71.9	5.51	7	3.7	22	28	0.2	144	5.5	112	19	9	4.1	9.24	10.8	2.1	97	66		40	50	272	108	11.5	107	6.88	0.73	106.532	46.4776	25.554	1004.18	#REF!	#REF!
1	E	16	3	1	0	0	162	59.2	22.5575	11900	969	7.4	141	9.41	9.2	93	25.9	2.82	6.1	3.5	31	15	0.5	136	3.8	101	18	8.3	4.5	8.7		2.2	144	157		40.1	70	269	163		52.1			148.991	64.999	32.446	991.348	#REF!	#REF!
1	A	9	2	0	0	0	155	48.2	20.0624	8200	595	10.3	133	7.26		127	13	1.52	4.8	2.8	64	44	0.3	133	2.8	101	25	7.7	2.4	8.66	4.8	2.2					120	202	5445					100.063	41.65	20.803	852.719	#REF!	#REF!
0	A	10	46	1	1	0	165.8	80	29.1019	11500	950	8.5	302	14.72	7.8	431	42.7	6.22	5.1	2.7	15	8	0.7	137	3.8	100		8.1	4.4	9.14	7.7	2.2	120	120		23.5	62	254	98.3		73.8	6.06	0.976	168.749	61.387	12.336	1122.93	#REF!	#REF!
0	A	7	46	1	1	0	156.2	69.2	28.3625	6600	1180	6	204	0.24	6.1	150	75.3	7.15	6.9	4.5	17	7	0.3	137	6.7	108		9.2	6	8.8	7.7	1.7	158	170		36.8	39	261	104	13.7	419	8.04	0.974	106.526	43.661	22.453	1021.93	#REF!	#REF!
0	A	9	45	1	1	0	179.2	101.9	31.7321	10000	1360	10.1	222	0.53	7.1	78	30.1	6.23	4.9	2.2	13	9	0.2	138	3.7	110	20	7.7	4.4	9.14	7	2.3	200	157	141.6	37.7	53	149	344	3	134	3.57	1.06	160.698	50.042	20.673	1176.8	#REF!	#REF!
1	E	5	28	1	1	0	168	102.4	36.2812	4700	1540	10.4	200	0.15	6.7	89	71.4	7.03	5.3	2.9	27	16	0.2	10	5	108	23	7.1	6.7	7.98	5.6	2.5	212	241	128.5	50.3	59	254	125	7.87	425	6.58	0.745	182.693	64.73	24.798	1247.23	#REF!	#REF!
1	A	8	8	0	0	0	175	85	27.7551	200	70	8.7	27	43.38	75	191	77.5	4.05	4.9	2.7	3.3	179	1.5	138	5.1	109		7.3	4.5	8.34	7.6	2.1					74	166	1777		63.7	0.25	0.955	130.728	42.687	24.132	1025.13	#REF!	#REF!
1	A	10	24	0	1	0	156	46	18.902	12300	480	7.7	87	3.53	5.6	188	45.2	4.69	6.1	3.4	17	8	0.3	134	5.3	104	16	8.1	5.3	8.58	8.5	2	118	71	63.7	150	159	185	1101	4.63	519	2.61	1.57	85.467	35.12	12.37	975.865	#REF!	#REF!
0	A	10	45	0	1	0	146	42.4	19.8912	6900	1050	10.8	182	0.78	5.3	98	84.6	7.27	6.7	4	57	16	0.3	140	4.6	109	13	9.6	10.7	9.6	7.4	2.6	169	46		73.5	39	216	195		98.1	0.481	0.848	77.156	36.196	31.048	720.359	#REF!	#REF!
1	A	10	15	1	1	0	153	50	21.3593	5700	2460	8.4	139	0.58	5.6	71	113.4	11.42	8	4.8	11	7	0.6	141	5.4	99		9.9	8.7	9.26	15.2	3.6	155	95	104.3	32.7	87	170	517	21.3	120	0.833	1.13	68.967	29.462	12.905	791.409	#REF!	#REF!
0	E	5	44	1	1	0	171	57.5	19.6642	1100	1690	9.2	194	0.08	9.2	67	76.5	9.62	4.9	2.8	34	20	0.2	137	5.7	102	23	8.3	6.8	9.26	10.1	2.7	207	31		122.9	73	193	542	5.99	108	7.55	1.12	158.856	54.326	41.771	828.882	#REF!	#REF!
1	A	5	4	0	0	1	165	60	22.0386	3500	540	6.9	73	3.96	4.8	90	69.1	4.05	4.5	1.6	8	2	0.5	130	2.9	100	19	6.1	5.8	8.02	10.9	3.1		52	58.3	31.8	27	172	313		11.9	5.26	1.07	184.3	67.695	15.211	1087.59	#REF!	#REF!
1	E	7	34	0	1	0	173	103.7	34.6487	14100	2050	10.1	228	0.23	7.7	112	87.7	5.99	7.4	4.4	20	12	0.2	143	4.1	105	20	8.7	2.5	8.38	7.4	2.4	91	159		23.2					320	4.16	1.18	145.69	48.679	28.617	1220.2	#REF!	#REF!
1	A	10	7	1	0	0	165	49	17.9982	18300	590	9.7	163	5.4	6.1	166	27.5	1.97	5.1	3.1	22	33	0.3	136	4.2	100		7.5	3.7	8.22	1.2	2.3	169	120	102.1		51	205	774			2.11	0.885	116.344	42.734	21.997	845.004	#REF!	#REF!
1	A	9	6	1	1	0	167	66.5	23.8445	7000	790	6.1	192	0.24	7.4		86.4	11.58	5.2	2.4	33	25	0.2	133	6.3	107	13	7.8	5.6	9.08	8.9						84	187	247	11.3	232	1.16	0.69	180.058	64.562	19.921	993.069	#REF!	#REF!
0	E	8	43	0	1	0	153.7	58.56	24.7887	5300	360	9.4	55	0.24	5.6	131	57	1.85	6.8	4.4	30	17	0.2	145	6.7	117	18	7.6	6.1	7.28	11.3	2.8	106	139	54	34	66	299	72.7	14.7	293	2.95	0.945	125.361	53.066	46.091	906.769	#REF!	#REF!
1	E	11	43	1	1	0	164.3	69	25.5608	3600	640	9.5	158	5.91	5.3	107	59.8	9.99	6.9	4.1	9	9	0.2	139	5.4	107	15	8	7.4	7.92	4.5	2.3	148	149	60.6	68.3	87	211	1681	6.89	342	4.72	0.895	145.228	53.799	38.247	902.528	#REF!	#REF!
0	A	5	43	0	1	0	150	39.4	17.5111	5400	590	7.9	115	0.93	5.4	98	43.2	5.26	5	3	26	14	0.2	131	3.9	96	20	7.3	4.8	8.1	3.3	2					63	282	393	26.1	271			131.732	58.548	21.219	755.56	#REF!	#REF!
0	E	4	43	0	0	1	160.9	54.15	20.9164	5000	1895	11.8	158	0.03	6.9	145	132.1	6.82	7.8	4.7	16	12	0.3	138	3.4	96	28	9.1	4.8	8.54	5.8	2.7	172		100.9	51.4	70	271	289		231			96.327	37.208	45.08	776.077	#REF!	#REF!
0	E	8	43	1	1	0	166.6	74	26.6613	6500	390	8.5	199	0.04	8.4	90	110.2	5.31	7.2	4.7	11	8	0.4	140	5.2	105	21	10.2	5.5	9.64	6.2	2.1	161	226	91.7	31.3	113	277	106	38.5	120	0.51	1.29	95.851	34.534	25.753	1080.92	#REF!	#REF!
1	E	6	15	1	1	0	173	72.8	24.3242	8000	1080	7.7	243	0.23	13		107.2	8.95	5	3.2	28	19	0.2	136	4.6	100	21	8.1	11.5	8.74	5.2	2.7	20		134.9	57.5	65	319	45.7		296	3.17	0.997	146.853	49.067	39.702	867.801	#REF!	#REF!
1	E	6	13	0	1	0	162.3	66.65	25.3025	7200	300	6.6	168	0.65	4.6		78.4	9.88	5.3	3.1	10	9	0.3	136	4.6	108	12	6.3	5.6	7.02	7.8	1.9	132	89		48.8	63	204	117	4.14	350	3.27	1.84	167.77	63.691	21.783	968.354	#REF!	#REF!
0	E	3	43	0	1	1	178.6	88	27.588	9200	1550	9.5	141	0.05	5.7	124	85.9	9.59	6.6	4.3	12	18	0.3	141	4.1	108	17	9.4	5.2	9.16	7.1	2.1	105	232	39.9	30.7	77	267	238	14.3	213	3.03	1.11	198.486	62.225	39.658	1087.7	#REF!	#REF!
1	A	10	42	1	1	0	158.8	47.9	18.9948	7100	1690	8.6	210	0.05	5.6	161	70	5.17	6.1	3.9	8	7	0.3	141	2.8	102	23	8.4	4.4	8.48	13.2	2.3	119	52		42	46	251	123	6.18	172			102.669	40.714	37.75	762.1	#REF!	#REF!
0	E	6	42	0	1	0	155	49.2	20.4787	6500	930	9.7	195	0.19	6	100	50.5	5.2	6.9	4.2	17	8	0.3	135	4	102	18	8.9	6.2	8.74	7	3.7	165	92	108.8	48.6	61	312	33.9		105	22.5	0.646	79.196	32.964	12.396	914.316	#REF!	#REF!
0	E	5	42	1	1	0	170.1	70	24.193	9000	1500	8.5	152	0.5	6.9	154	66.5	9.58	5.3	2.9	14	11	0.3	139	4.5	108	17	7.5	5.6	8.38	6.5	2.1	121	148		27.6	66	190	168	4.39	233	3.17	1.03	137.89	47.657	37.701	921.841	#REF!	#REF!
0	E	7	42	0	1	0	159.3	61.65	24.2941	8700	1300	8.4	208	0.16	6	126	100	8.38	6.2	3.8	16	9	0.2	139	3.5	105	19	8.8	4.1	8.96	5	2	163	228		54.2	93	207	417	10.3	170	0.544	1.13	106.396	41.927	34.471	929.034	#REF!	#REF!
0	A	10	41	1	1	0	165	75.6	27.7686	9800	1960	11.3	237	0.02	6.7	148	92.1	8.36	7.3	4.1	26	11	0.4	134	5.6	98	18	8.8	5.1	8.72	5.6	2.9	131	297	56.7	23.7	81	332	320	37.1	10.3	2.58	1.29	120.025	44.086	32.371	1189.32	#REF!	#REF!
0	E	5	41	0	1	1	168	85.35	30.2402	6900	890	13.1	135	0.24	5.8	150	89.8	11.87	6.6	4.2	16	20	0.6	137	4.8	102	19	6.1	6.8	5.94	4.1	2	110	149		37.1	94	297	118	11.9	381	8.17	1.03	151.094	53.534	40.075	1017.57	#REF!	#REF!
0	E	7	41	1	1	0	162	65.9	25.1105	3100	410	8.6	66	0.34	7	121	87.6	7.29	6.3	3.8	18	28	0.4	134	4	102	23	8.5	3.7	8.66	5.1	2.1	89	104	44.3	21.2	97	272	270		106	1.49	0.93	129.413	49.311	28.854	970.01	#REF!	#REF!
0	E	6	41	1	0	0	165.3	54.86	20.0775	6800	1180	10.1	371	3.7	7.2	173	159.2	9.52	6.2	3.5	6	11	0.2	133	4.9	101	14	8	7.6	8.4	4.3	3.5	141	70	98.1	44	40	189	321	6.72	114	10.7	0.668	103.252	37.788	40.236	844.337	#REF!	#REF!
0	E	5	41	0	0	0	163	45.16	16.9973	5300	1490	10.6	186	0.31	5.4	97	70.7	7.15	5.6	3.9	33	28	0.2	142	4.7	105	22	6.1	8.1	6.18	7.9	1.8	122	169	23	65.2	53	190	618	19.7	242	2.72	1.03	88.779	33.415	36.67	732.374	#REF!	#REF!
0	E	10	41	1	1	0	162.6	55.4	20.9541	16400	490	7.2	269	5.8	8.7	169	169	8.38	6.6	3.7	22	30	0.2	130	4.4	96	17	7.7	6.9	7.94	8.1	2.9	146	136	97.5	36.2	107	314	1127	6.19	40.8	6.48	0.546	156.495	59.192	38.588	968.757	#REF!	#REF!
0	E	5	41	1	0	0	165	57	20.9366	7500	2010	10.5	173	0.03	6	127	87.9	8.15	7.4	4.5	14	6	0.2	135	6.3	101	21	8.8	3.7	8.4	7.6	2	231	248	142	38.7	159	176	881	30.6	197	57	0.597	92.396	33.938	39.141	900.643	#REF!	#REF!
1	E	5	41	1	1	0	164.2	66.6	24.7018	6100	730	8	299	0.21	6.6	71	88.7	9.33	5.7	3.6	14	19	0.2	134	4.9	101	23	8.6	5.3	8.92	7.8	3.2					76	274	132	11.4	188	0.6	1.13	146.158	54.21	29.297	1036.33	#REF!	#REF!
1	A	10	4	1	0	0	158	82	32.8473	15000	440	8.8	119	18.55	8.4		92.8	3.33	6.3	3.1	21	13	0.2	128	4.1	89	26	7.7	5.8	8.42	9.9	3.1	131	72	59.8		48	212	608	15.8	116			95.64	38.311	17.546	1152.68	#REF!	#REF!
1	A	9	15	1	1	0	165	69	25.3444	6600	700	8	161	0.34	6.9	167	93.4	9.69	5.4	3.1	202	144	0.3	136	5.1	99	15	7.6	8.8	8.32	4.7	3.8	139	106	79.1	47.5	112	223	835	3.15	340	1.54	1.36	98.262	36.092	22.617	955.938	#REF!	#REF!
0	A	9	40	1	1	0	153	42.3	18.07	10400	1050	10.6	234	0.51	5.2	167	55.5	4.12	5.3	3.5	24	20	0.2	141	6.9	119	20	6.9	7.5	7.3	9	3.9	123	153	43.8	58.4	33	278	388	10.5	11.2			92.532	39.528	30.809	810.469	#REF!	#REF!
1	A	9	3	1	1	0	145.8	47.7	22.439	7200	790	9.3	211	5.42	12.7	221	36.7	5.24	6	2.8	29	13	0.3	136	3.1	101	18	7.8	4.9	8.76	8.2	1.4					48	132	1750	17.1	135	2	1.25	96.947	45.606	23.557	922.874	#REF!	#REF!
1	A	9	9	1	1	0	162	62	23.6244	5000	680	7.7	124	0.29	5.8	136	60.7	6.97	6.4	3.5	18	5	0.4	137	405	105	22	8.8	3.9	9.2	7.4		139	106	82.9	42.5	58	150	474	19.3	252	5.25	1.12	134.431	51.223	13.663	1190.02	#REF!	#REF!
0	E	8	39	1	1	0	142.8	43.6	21.3811	8800	1150	10.7	217	0.43		143	80.4	8.02	5.7	3.2	5	2	0.2	137	4.4	103	19	8.4	4.2	9.04	7.3	2.1								5.32	30.6	2.7	1.22	64.582	31.671	32.689	707.365	#REF!	#REF!
0	E	7	39	1	1	0	162.7	59	22.2883	6100	1740	9.6	126	0.07	7.9	134	110.01	8.28	6.8	3.9	19	15	0.5	134	4.1	96	24	8.6	6.5	8.68	9.7		170	136	110.9	41.3	103	271	672	6.63	313			139.009	52.513	40.328	946.425	#REF!	#REF!
1	E	12	8	1	1	0	165	63.4	23.2874	8500	780	9.7	250	0.57	7.7	214	109.3	5.13	6.2	3.7	9	4	0.2	137	3.9	98	23	9.7	3.8	9.94	7.4	2.7	174	168	108.4	32	74	271	91.6		48.7	4.03	1.23	122.545	45.012	33.146	1037.21	#REF!	#REF!
1	A	6	11	1	1	0	172	68	22.9854	5600	1160	9.2	206	0.18	8.1	200	42	6.46	4.7	2.3	9	1	0.2	138	4.7	110	14	6.4	4.2	7.76	6.6	1.6	258	184	170.3	50.9	77	190	570	3	203	5.91	1	153.987	52.051	15.496	975.39	#REF!	#REF!
0	E	7	39	0	1	0	151.9	44.9	19.4595	4700	80	5.8	95	0.02	5.2	83	71.5	6.15	5.3	3.7	19	8	0.2	140	4.2	107	15	7	5.1	7.24	12.6	1.6	134	149	69.5	53.6	131	187	842	20.2	257	3.71	0.78	102.502	44.424	32.119	762.239	#REF!	#REF!
1	A	9	20	0	0	0	147.3	50	23.0444	6000	1530	7.4	144	0.4	5.6	162	87	6.5	7.4	4.2	12	5	0.2	142	4.1	106	18	8.6	6	8.44	8.1	3.3	169	93	100.5	56.6	42	207	333	34.7	197	2.88	0.96	91.144	42.007	14.993	883.206	#REF!	#REF!
1	A	9	9	1	1	0	163.2	63.8	23.9541	4700	940	8.1	150	0.61	9.5	68	135.1	13.4	7	4	3	5	0.3	125	3.9	82	25	8.4	5.8	8.4	10.6	3.6	133	134	62.9	47.7	104	210	534	11.7	41.5	1.79	1.37	101.687	38.179	33.328	937.474	#REF!	#REF!
0	A	8	38	1	0	0	147	55	25.4524	19900	1790	11.2	262	1.32	5.5	139	117.7	6.92	6.5	3.9	17	17	0.2	136	5.3	104	15	9.6	9.6	9.68	5.9	2.2					29	142	924	7.66	30.3	0.01	1.94	64.722	29.951	26.812	831.868	#REF!	#REF!
0	E	6	37	1	0	1	164.2	55.72	20.6664	7000	650	8.1	203	8.99	7.8	167	106.4	6.31	5.6	3.1	17	14	0.4	138	3.7	99	21	7.6	5.5	8.32	10.2	2.4	155	173	101	26	49	167	851	9.77	274	0.74	0.79	98.439	36.511	33.88	899.879	#REF!	#REF!
0	E	5	37	0	1	0	159	49.6	19.6195	4700	1010	9.5	146	0.01	5.4	109	80.3	6.61	6.7	4.6	10	12	0.3	138	3.9	112	10	8.7	4.7	8.22	6.2	2.7					152	257	974	28.1	280	2.46	0.93	108.325	42.848	43.316	788.361	#REF!	#REF!
0	E	6	36	0	0	0	144.5	47	22.5093	3300	2050	8.8	55	0.08	5.5	98	126.8	5.63	6	4	22	9	0.4	138	5.1	110	15	8.4	5.1	8.4	4.5	2.2	114	49	62	54	101	209	255	24.4	45.7	8.96	1.03	95.57	45.771	28.033	927.961	#REF!	#REF!
0	A	8	36	1	1	0	168	68	24.093	6800	1360	10.5	121	0.12	5.7	265	72.8	6.91	5	3	17	22	0.3	139	4.4	110	13	7.3	5	8.1	9.2	2.2	78	147	35.4	21	106	241	120	13.8	296	1.42	0.86	172.125	60.985	37.851	931.593	#REF!	#REF!
1	A	12	12	0	0	0	165	55.65	20.4408	13800	1480	9.5	325	1.31	5.6	209	93.8	7.8	7.1	4.2	17	12	0.4	141	4.6	108	15	9.1	3.7	8.94	9.3						91	149	970		136			84.808	31.151	28.222	952.44	#REF!	#REF!
0	E	8	36	1	1	0	163	58	21.83	10200	1140	11.1	234	1.76	8.9	411	92.8	9.62	7.1	4.3	14	10	0.4	134	3.9	92	24	8.2	5.6	7.96	8.2	2.3	97	108	40	44	68	248	71.5	12.9	414	1.45	1.5	125.27	47.149	43.789	880.307	#REF!	#REF!
0	E	7	35	1	1	0	162.6	54.9	20.765	9500	1520	8.7	282	0.78		110	85	7.87	6.3	3.7	17	8	0.2	132	4.7	95	17	8.7	6.2	8.94	3.6	2.3	149	208	77.4	30	30	104	623	17.2	88.9	0.83	1.25	134.363	50.82	24.716	961.492	#REF!	#REF!
1	E	6	12	1	1	1	162.3	65.4	24.8279	7400	560	7.8	139	0.23	6	135	80.3	11.4	6.7	4	19	18	0.3	141	5.1	110	19	7.7	5.7	7.7	4.3	2.7	103	73	53.4	35	38	171	423	9.93	383	5.7	0.77	136.018	51.637	40.685	961.48	#REF!	#REF!
0	E	8	35	1	1	0	149	53	23.8728	5600	1490	8.6	197	0.1	8.8	452	84.5	8.18	6.1	3.5	21	16	0.3	134	4.9	103	17	7.4	4.5	7.8	7.5	2.1	144	127	81.6	37				6.15	366	1.98	0.76	98.764	44.487	28.81	792.762	#REF!	#REF!
0	E	4	35	1	1	0	157	77	31.2386	10000	2350	10.2	176	2.73	8.4	315	109.3	6.1	6.8	3.7	14	15	0.4	138	4.2	103	20	8.8	6.5	9.04	8	1.8	123	165	70	32	49	225	634	9.03	277	4.09	0.98	126.835	51.456	22.636	1133.94	#REF!	#REF!
0	A	4	35	1	1	0	173.1	57.3	19.1232	10600	470	8.9	249	11.03	5.9	150	80.5	5.37	5.5	3.4	27	13	0.4	136	4.9	102	17	8.5	7	8.98	7.2	2.5	179	130	109	44	15	205	310	4.92	157	1.11	1.16	163.087	54.429	21.59	1005.68	#REF!	#REF!
0	E	10	35	1	1	0	153.1	47.5	20.2648	5600	1340	9.8	142	0.05	5.7	115	82.9	5.99	6.3	4	17	15	0.2	138	5.9	112	12	8.3	5.1	8.3	6.9	2.1	102	103		34.1	170	186	1172	11.9	327	1.6	1.09	69.307	29.568	23.157	794.445	#REF!	#REF!
1	A	5	12	1	1	0	158.6	63	25.0458	7100	1360	13.1	219	0.25	5.5	136	109.5	5.98	7.1	4.7	30	11	1.2	136	3.5	85	31	9.7	5.5	9.14	12.3	2.3	155	151	88	34	105	399	1929	10.1	124	0.16	1.58	100.14	39.811	20.617	1101.42	#REF!	#REF!
1	A	9	34	0	0	0	147.1	45.7	21.1199	4600	1330	8.9	111	0.04	6.1	83	75.6	7.44	6.3	4.2	13	7	0.3	139	4.2	110	15	7.8	6.6	7.64	5.9	2.7	113	91	62.6	48	116	208	319	21.2	158	100	0.16	70.084	32.388	28.981	769.478	#REF!	#REF!
0	E	7	34	0	1	0	169	67.2	23.5286	8400	1390	8.4	178	0.44	5.8	110	111.5	5.84	6.5	4.3	11	9	0.3	135	5.2	105	16	8.6	5.8	8.36	6.3	1.9	139	7	92	36	75	209	329	50.8	185	5.93	0.82	129.454	45.325	34.327	937.885	#REF!	#REF!
1	E	7	2	1	1	0	168.3	81	28.5968	7800	920	10.2	169	0.41	7	88	106.8	6.39	7.8	4.1	10	8	0.7	137	4.3	103	17	9.1	4.6	9.02	5.9	2.3	68	72	29	31	57	253	264	17.3	278	3.47	1.19	117.047	41.323	25.262	1097.47	#REF!	#REF!
0	E	9	34	1	1	0	158	67	26.8386	6000	1200	8.7	155	1.37	11.6	186	85.2	5.76	6.4	4	26	13	0.2	131	3.7	95	19	6.3	5.7	6.3	9.5	2.5	114	90	41	57	71	206	394	10.3	104	16.4	0.93	99.721	39.946	30.172	987.212	#REF!	#REF!
0	A	7	34	1	1	0	173.5	74.9	24.8819	5600	660	9.9	124	2.1	5	123	55.4	6.69	6.4	3.2	27	13	0.4	139	3.8	112	15	8	5	8.64	8.4	2.3	168	132	98	41	30	173	841	8.08	96.4	11.6	1.1	140.37	46.631	34.831	957.614	#REF!	#REF!
1	A	7	9	1	1	0	167	53	19.0039	8100	590	8	226	0.5	5.4	93	118.3	7.37	6.8	4	13	11	0.2	137	6.5	109	14	8.9	7.1	8.9	10		160	186		53	90	189	260			1.1	0.97	100.18	35.921	33.531	726.157	#REF!	#REF!
0	E	4	33	1	0	0	168.3	79.2	27.9613	7600	1200	8.4	214	1.78	7.7	167	70.4	5.18	6.7	3.7	10	27	0.4	137	3.7	102	21	7.3	4.9	7.54	5	2.4	149	172	87	31	53	218	522	11.1	85.7	5.38	1.23	142.983	85.107	36.395	1023.5	#REF!	#REF!
1	A	9	33	1	0	0	170	57.8	20	8700	960	7.2	25	2	5.2	198	64.9	3.12	5.9	2.9	37	12	1.8	137	4.4	109	24	8.3	3.2	9.18	8.1	2.5	161	92	66	92	51	145	687	5.57	72.9	1.86	0.96	101.872	35.25	14.601	1078.56	#REF!	#REF!
1	E	7	6	0	1	1	145.4	49	23.1775	3300	400	8.3	103	0.01	6.1		100.1	6.4	5.9	3.9	15	5	0.2	137	3.9	107	14	8.5	4.7	8.58	9.9		98	72		49	140	2.3	751	18.4	175	7.17	1.1	91.501	43.281	24.077	787.199	#REF!	#REF!
0	A	6	33	0	1	0	163	51.2	19.2706	5600	1960	8	170	1.21	5.4	107	105.1	5.43	6	3.6	12	6	0.3	140	3.7	111	18	8.2	4	8.52	9.9	2	148	122	108	27	74	170	377	13	117	1.45	0.96	101.026	38.024	19.332	759.164	#REF!	#REF!
0	A	5	33	1	1	0	179.4	122	37.9066	10000	1130	8.6	118	1.89	6.4	1036	104.6	11.94	6	3.2	15	10	0.3	140	5.6	105	25	5	9.4	5.64	9.9	1.8	175	110	111	45	60	196	191	3.52	273	3.48	1.19	238.059	73.967	15.018	1295.25	#REF!	#REF!
1	E	5	9	1	0	0	169	79	27.6601	6400	690	11.1	116	1	8.4		95.8	6.65	5.8	3.5	34	59	0.5	139	5.1	105	19	7.6	4.8	8	5.4		82	52	26.6	45	31	262	90.5		74.8	7.71	1.33	218.976	76.67	23.154	1001.63	#REF!	#REF!
1	A	9	4	0	1	0	150	42.2	18.7556	3900	470	8	151	0.29	6	97	95.02	5.08	6.1	3.8	36	13	0.7	139	6.1	103	20	10	6.1	10.16	2.9	2.6	103	86	38	58			19.2	32	990	2.85	1.25	77.795	34.576	13.772	779.678	#REF!	#REF!
1	E	8	12	1	1	0	162.6	61.8	23.3748	7400	1200	5.8	268	0.52	5.6	170	99.7	9.31	6.4	3.6	7	8	0.2	138	4.7	103	18	8.4	5.1	8.72	8.3	2.8	165	96	117	29	44	221	396	12.7	170	4.08	1.21	129.285	48.9	31.51	877.703	#REF!	#REF!
0	E	3	32	0	1	0	168.2	62.2	21.9856	5100	1010	9.1	136	0.13	5.8	95	130.4	8.32	7	4.9	10	12	0.4	134	3.9	95	21	9	5.9	8.28	7.4	2.3					243	259	973	11.3	236	5.89	1.32	129.285	45.698	31.51	877.703	#REF!	#REF!
1	A	4	1	1	1	0	174	57.1	18.8598	1700	360	6	155	7.69	4.5		149	8.88	7.4	2.3	15	11	0.4	139	6.3	113	21	6.3	11	7.66	10.2	2.5					62	202	516	4.11	88.5	40.8	1.02	170	56.15	30.598	813.862	#REF!	#REF!
1	E	7	3	0	0	0	158	60.3	24.1548	3000	570	8.4	164	1.22	5.6		56.3	5.83	6.9	4.8	23	9	0.3	138	4.6	98	23	11	4.9	10.36	7.5	2.4	121	68	66.4	41	109	222	1159		14.2	1.81	1.19	112.065	44.891	36.189	981.663	#REF!	#REF!
1	A	7	7	0	1	0	170	75	25.9516	10400	890	7.9	33	3.8	5.7		82.9	5.02	6	3.5	25	20	0.3	148	4.3	117	15	8.5	6.4	8.9	9.1	2.9	119	115	59	37	30	129	2150	27.5	130	0.57	1	133.911	46.336	36.873	949.097	#REF!	#REF!
0	A	7	30	0	0	0	158.6	52.9	21.0305	12200	1240	6.4	332	10.37	5.6	81	85.3	10.27	6.7	2.4	8	7	0.3	133	6.2	107	12	8.4	6.4	9.68	7.2	2.2	100	74	61	28	64	127	308	8.31	97.1	6.47	1	122.615	48.746	18.135	849.328	#REF!	#REF!
1	E	3	0	0	1	0	140.7	60.35	30.4852	4900	600	8.3	138	0.47	4.7	157	72.2	6.01	6.3	3.9	17	9	0.3	144	5.5	114	15	8.5	4.9	8.58	9.3	2.3					48	179	333	10	367	3.97	1.05	82.198	41.522	18.841	1052.7	#REF!	#REF!
0	A	6	30	1	1	0	174	69.5	22.9555	3100	590	7.4	122	1.35	5.2	123	125.3	9.23	6.8	4.1	16	11	0.4	127	4.7	91	19	7.4	7.1	7.32	8.7	3.2	108	112	49	42	31	202	1128	5.16	155	3.03	1.13	111.404	36.796	27.56	841.447	#REF!	#REF!
0	E	6	30	1	1	0	164.2	68.9	25.5548	8500	1600	10	295	0.07	9.6		87.8	11.35	6.7	4	21	27	0.3	140	4.9	105	18	7.3	5.5	7.3	3.9	2					88	224	444	17.3	407	1.39	0.99	159.909	59.31	50.132	907.077	#REF!	#REF!
0	A	5	30	0	1	0	167.7	62.4	22.188	11000	3350	6.8	248	0.17		107	105.4	11.93	6.6	4.1	18	19	0.2	141	4.3	105	16	8.2	6.3	8.12	9.3		223	198	91.4	92	113	260	403	20	869			143.574	51.052	40.274	929.973	#REF!	#REF!
1	A	7	17	1	0	0	153	42.1	17.9845	6000	920	7.4	86	0.8	5.3	216	84.9	8.31	5.9	4	124	95	0.3	137	3.9	90	15	6.6	7.1	6.6	11.5	1.8	185	1278		45	97	153	3776		438	1.72	0.85	71.238	30.432	31.041	725.213	#REF!	#REF!
1	A	10	1	1	1	0	158.3	38.6	15.4037	4500	1210	8.7	111	0.3	5.7		78.1	6.62	5.8	3.3	8	10	0.4	129	3.5	92	21	8.7	5	9.26	8.6	2.4	263	79	184	81	72	340	79.5	4.56	96.3	25.3	0.77	101.881	40.657	37.111	656.939	#REF!	#REF!
0	A	7	30	1	1	0	163.9	59.2	22.0376	3200	590	7.8	147	0.22	5.5	96	130	11.65	6.4	3.8	15	13	0.3	135	5.6	108	15	8.9	6.5	9.06	8.3	2.3	204	70	124	75	137	242	360	10.4	4501	1.87	1.06	106.31	39.574	35.308	792.802	#REF!	#REF!
0	A	5	30	0	1	0	153	42.6	18.1981	11200	840	9.5	360	2.81	5.5	108	83.3	9.46	4.7	2.9	20	20	0.2	132	5.2	103	19	8.5	5.54	9.38	5		187	124	115.2	47			304	6.91	37.8	10.8	0.95	108.646	46.412	21.399	849.183	#REF!	#REF!
0	E	5	30	0	0	0	167.2	63.7	22.7859	5700	1260	7.8	271			116	125.9	7.52	6.8	4.3	14	13		125	5.5	90	21	8.6	4.8	8.36	9.1		105	103	44.4	40			406	26	307			126.363	45.201	29.643	858.52	#REF!	#REF!
1	E	8	15	1	1	0	159	75.5	29.8643	10300	1470	7.1	232	0.39	7.3	72	59.4	5.82	5.9	2.9	22	12	0.2	123	4.5	90	20	7.23	5.5	8.11	7	2.7	93	85	43	33	34	174	330			5.5	1.39	140.637	55.629	4.577	1234.53	#REF!	#REF!
0	A	8	29	1	1	0	156.7	63.9	26.0233	4900	840	9.5	132	0.36	4	72	56.9	6.24	7	4	17	11	0.4	142	3.9	108	16	9.2	4.3	9.2	6.3	2.3	123	162	62.6	28	58	235	502	9.09	109			117.199	47.729	29.496	935.41	#REF!	#REF!
0	A	10	29	1	1	0	155	50	20.8117	21700	810	9	122	12.5	6.6	198	42.4	3.94	5.4	1.9	13	8	0.2	128	3.7	92	21	8.2	4.3	9.88	9	2.2	136	122	67.6	44	19	146	1162		32	25.7	0.88	89.06	37.07	19.414	806.296	#REF!	#REF!
0	E	4	29	0	1	0	163.9	71.2	26.5047	8200	910	11.6	13	1.88	5.4	168	109.8	10.27	7.3	4.9	34	13	0.3	137	3.8	98	18	10.5	4.4	9.78	6.7	2.8	149	175	100	33	49	230	595	21.4	474	3.15	1.28	150.439	56.002	38.698	960.214	#REF!	#REF!
0	E	7	29	1	1	0	151.9	63.3	27.4339	6700	1730	9.7	264	0.74	10.6	280	80.1	6.16	6.9	4	19	59	0.3	135	4.7	99	23	7.9	5.7	7.9	5.7		86	164	26.2	27	67	241	471	25.5	258	2.12	0.96	115.308	49.974	41.503	1003.38	#REF!	#REF!
0	A	8	29	1	0	0	153	43	18.369	6400	1490	11.2	101	0.11	5.8	192	73.8	5.71	6.4	3.2	74	82	0.5	126	5.6	97	20	9.2	4.7	9.84	6.6	2.6	115	97	61	50	88	261	554	39.3	295	0.28	1.34	102.557	43.811	36.323	830.198	#REF!	#REF!
0	A	8	29	1	1	0	169	69.5	24.3339	8100	580	8.5	133	0.82	5	158	55.6	4.84	6.3	3.8	7	6	0.4	138	5.3	110	17	8.3	4.7	8.46	6.8	1.8	156	72	93	52	26	241	391	3.44	205	3.72	1.08	139.898	48.982	26.208	962.939	#REF!	#REF!
1	A	7	0	0	0	0	143.6	49.4	23.9562	8900	650	10.2	175	0.19	6.3		26.5	4.61	4.9	3.2	38	36	0.6	134	3.4	98	18	8.7	4	9.34	11.2	1.9	158	126	82	54	15	189	364	32.2	53.7			85.091	41.264	17.602	909.256	#REF!	#REF!
1	E	10	29	1	1	0	157	78.1	31.6849	11400	1770	8.1	232	4.11	7.6	59	91	6.16	7.4	3.7	10.6	28	13	0.3	4.4	100		8.5	4.2	8.74	5.1	2.3	128	137	67	36	55	180	676	4.59	276	2.88	1.26	135.349	54.911	21.701	1164.55	#REF!	#REF!
0	A	6	29	0	0	1	170	73.8	25.5363	8800	1280	8.5	75	1.09	5.1	119	96.9	7.18	6.2	3.8	18	17	0.4	137	4.8	109	13	7.9	6.5	8.06	10.7	1.9	101	163	53	48	30	247	421	12.7	79	1.58	0.85	137.747	47.663	42.023	973.848	#REF!	#REF!
0	A	9	29	0	0	0	170.5	61.5	21.1556	9800	1130	10	83	14.16	5.9	99	69.3	8.12	6.4	2.4	32	5	0.3	139	5.5	111	11	8.3	6.4	9.58	9.1	1.7	220	217	132.6	44	28	156	1221	3	154	5.59	1	128.762	44.294	36.502	910.26	#REF!	#REF!
0	E	6	29	1	1	0	164.9	81	29.7882	8600	2050	6.2	111	0.4	5.3	95	136.6	27.95	7.5	4.4	9	11	0.4	141	5.4	98	23	8	10.2	7.68	7.4	2.9	131	88	73	40	55	202	767	10.1	144	3.07	1.15	179.957	66.18	41.332	1065	#REF!	#REF!
0	E	7	28	1	1	0	153.8	64	27.0562	8400	1130	9.8	185	0.3		110	83.5	7.4	6.1	4.3	12	21	0.2	139	4.6	103	16	8.3	5.7	8.06	4.4	2.8	85	137	35.6	22	41	251	159	21.2	173	2.8	0.84	139.969	59.172	29.317	984.743	#REF!	#REF!
0	E	3	28	0	1	1	169.1	56.4	19.7239	5700	1100	9.2	127	0.37	5.3	114	91.8	14.56	5.7	4	6	12	0.2	138	5.2	103	19	7.9	6.2	7.9	8	2.2	165	60	100	53	100	221	314	14	241	2.87	0.97	133.019	46.519	47.35	774.526	#REF!	#REF!
0	A	9	28	1	1	0	161.3	53.56	20.586	6000	1120	9.4	109	0.52	5.2	143	92.9	7.67	7.3	4	12	8	0.2	137	5.5	106	17	8.3	5	8.3	3.9	1.7	117	96	72	30	46	216	156	23.4	151	1.17	1.05	114.308	43.935	29.913	821.629	#REF!	#REF!
0	A	7	28	1	1	0	139.3	50.1	25.8188	6900	850	7.6	224	0.75	7.1	151	56	5.41	6.3	3.9	16	10	0.2	132	2.9	95	24	8.3	3.3	8.38	4.4	2.2	157	106	102		26	189	400	8.61	42.6	2.58	1.38	91.011	46.902	24.672	884.084	#REF!	#REF!
0	A	5	28	0	1	0	174.8	64	20.9458	11800	1300	8.3	217	19.28	5	273	32.8	3.84	4.6	2.1	21	17	0.5	138	3.8	103	23	7.7	3.6	9.22	1	2.1					30	106	756			4.11	1.11	146.168	47.838	35.479	883.183	#REF!	#REF!
0	E	6	28	1	1	0	174.8	64	20.9458	7600	1450	8.3	292	0.2	8.9	260	107.3	11.94	4.9	2.9	12	11	0.2	137	4.3	104	19	7.9	5.4	8.78	7.8	1.7	293	72	225	61	58	222	487	5.48	130	1.13	1.2	121.838	39.875	38.528	899.378	#REF!	#REF!
0	A	2	28	0	0	1	170	71.35	24.6886	6800	1190	8	244	1.07		115	109.5	16.8	5.8	3.7	5	5	0.3	139	3.9	104	13	6.2	8	6.44	15.5	2.1					83	201	471	7.07	282	1.91	1.17	161.862	56.008	47.963	965.647	#REF!	#REF!
0	A	4	28	1	1	0	175	92.3	30.1388	13100	270	6.1	75	1.9	4.7	81	131.1	19.66	5.3	2.9	18	10	0.5	141	5.6	107	7.9	7.2	9.1	8.08	9.7	2.9					143	146	999	3	178	5.32	0.81	170.466	55.662	23.362	923.507	#REF!	#REF!
1	A	7	0	1	0	0	174	51.2	16.9111	8700	560	9.6	238	0.56	7.9	79	117.3	3.96	7.7	4.5	14	16	0.3	135	4.5	100	21	11	4.8	10.6	6	3.6								28.2	46.2	0.48	1.46	92.262	30.473	31.729	816.126	#REF!	#REF!
1	A	8	3	0	1	0	158	59.2	23.7141	5400	2540	7.3	216	8.11	5.6	73	104.9	4.65	5.5	2.4	50	32	0.3	137	2.9	102	29	7.5	3.9	8.78	8.9	2.14	151	71	79	61	45	115	2476		49.2	8.6	0.77	145.786	58.398	29.226	906.172	#REF!	#REF!
1	A	7	27	1	1	0	170.7	71.35	24.4865	11600	2940	10.5	338	0.08	5.7	92	66.2	8.38	7.2	4.3	19	11	0.3	137	4.2	98	20	8.2	7	7.96	6.3	2.8	129	63	84	46	67	2211	169		327	1.43	1.43	131.804	45.234	43.053	1094.91	#REF!	#REF!
0	E	4	27	0	0	1	152.6	44.9	19.2813	5800	1300	9.2	200	0.14	5.4	135	84.3	5.14	6.3	4	18	4	0.2	137	3.9	100	21	9.1	4.3	9.1	8.5	1.8	162	181	75	53	72	202	227	38.6	97.6	4.87	0.89	83.542	35.875	37.166	751.28	#REF!	#REF!
1	E	8	2	0	0	0	175	69	22.5306	6400	120	9.1	58	3.35	6.6	182	86.8	2.71	5.8	3.2	29	34	1.9	135	4.1	100		8.2	4.7	8.84	6	2.5	120	372	28	26			118	45.7	197	0.39	1.44	92.746	30.284	17.574	920.211	#REF!	#REF!
1	A	10	7	1	1	0	160	55.9	21.8359	9700	1270	7.2	332	0.04	5.5	87	48.5	4.44	5.4	3.5	15	11	0.2	132	6.6	107		7.9	5.2	8.3	7.4	1.8	95	64	43	49	59	229	148			5.02	1.49	138.559	54.124	30.545	940.421	#REF!	#REF!
0	E	6	27	0	1	0	157.3	65.7	26.5527	4600	1080	10.9	95	0.04	5.3	97	107.9	8.49	6	4	4	7	0.3	139	3.5	102	21	8.2	6	8.2	6.1	2.8	136	159	77	37	48	217	133		231	2.28	1.08	109.03	44.064	30.294	942.163	#REF!	#REF!
0	E	6	26	1	1	0	161	62.3	24.0346	6100	1040	11.1	276	0.02	4.9	145	67.9	6.33	6	3.9	16	12	0.23	134	5.1	100	22	8.6	6.9	8.68	7.8	3.9	213	197	132.6	41	51	275	294	22.3	50.5	3.58	1.45	125.204	48.302	27.895	935.256	#REF!	#REF!
0	A	4	26	1	0	0	172.3	93.7	31.5623	10900	540	10.4	174	2.18	5.6	96	131.1	21.31	6.6	3.6	16	14	0.6	127	6.4	84	14	6.7	10.9	7.02	11.9	2.4	139	124	82	47	62	235	176	6.55	115	4.51	1.09	211.684	71.304	15.309	1152.04	#REF!	#REF!
0	E	3	26	0	1	0	170.6	74.05	25.4429	8500	530	7.8	180	0.92	5.3	120	139.4	13.44	6.6	3.8	10	10	0.3	133	4	96	16	8.3	7.5	8.46	13.8	2.5	205	167	136	48	56	334	1817	8.93	321	2.79	1.02	165.945	57.017	42.328	895.99	#REF!	#REF!
0	E	7	26	1	1	0	168.2	55.8	19.7234	12800	730	8.5	154	17.46	7.2	127	61.7	6.93	4.9	2.6	11	10	0.3	138	3.7	108	14	7.5	3.8	8.62	4.9	1.7	132	132	66.6	39	12	148	304		248			90.02	31.819	28.29	1013.61	#REF!	#REF!
0	A	6	26	1	0	0	170.6	69.5	23.8796	6800	1360	10.3	155	0.05	5.3	106	120	11.22	7.1	4.3	22	29	0.2	139	5	105	15	9.2	7.2	8.96	5.8	2.2	94	82	37.6	40	129	229	476	18.4	372	2.18	1.17	116.635	40.075	36.697	993.277	#REF!	#REF!
1	A	11	5	0	0	0	162	74.35	28.3303	13100	1120	14.2	219	5.71	5.7	154	80.5	7.65	7.4	4	26	27	1.8	127	3.7	90	16	8.4	4.5	8.4	7.5	2.2	96	63	35.4	48						1.04	1.37	105.663	40.262	22.568	1113.91	#REF!	#REF!
0	A	4	25	0	1	0	176.7	78.7	25.2059	8700	480	8.6	187	0.12	6	107	88	9.66	6.3	4.1	17	27	0.3	137	5.2	104	14	8.5	5.7	8.42	11.2	2.1								14.3	37.9	1.43	1.27	152.82	48.945	37.977	991.537	#REF!	#REF!
0	E	8	25	1	1	0	164	79	29.3724	6300	660	11.9	159	0.11	6	127	131.5	4.86	6.5	4.4	109	92	0.9	126	3.9	91	19	10.5	3.7	10.18	6.4	1.9	46	93	16.4	11	50	231	79.4	13.2	155	3.04	1.29	120.828	44.924	24.248	1156.88	#REF!	#REF!
0	E	3	24	0	0	1	170	73.6	25.4671	8600	1100	10.2	101	0.21	5.5	102	103.2	11.32	6.9	3.9	241	14	0.4	142	5.1	103	20	8.7	6.2	8.78	9.9	2.2	172	177	98	46	49	377	70.7		241	0.92	1.12	155.455	53.791	45.158	1061.8	#REF!	#REF!
0	E	6	24	1	1	0	166	62.15	22.5541	3700	700	8.8	111	0.25	7.1	89	106.4	7.07	6	3.8	20	24	0.5	141	4.4	98	28	9.7	4.8	9.86	5.2	2.5	140	146	61	32	59	250	248	13.4	63.3			128.288	46.555	32.903	987.087	#REF!	#REF!
1	A	8	4	1	1	0	160	60	23.4375	4800	1070	8.1	156	0.5	5.9	109	82.9	5.59	6.6	4	20	5	0.3	133	4.2	99	24	9	5.9	9	6.2	5.6					34	200	564	36.9	35.6	1.35	0.95	101.032	39.465	20.961	945.996	#REF!	#REF!
1	A	6	2	0	0	0	148	42	19.1746	8100	630	9	110	9.58	5	110	110.9	7.98	5.9	3.1	8	6	0.6	135	3.6	104	10	7.3	5.2	8.02	12.6	2.3	152	114	79	56	25	99	613	36	287	0.77	0.83	120.51	55.018	12.825	906.052	#REF!	#REF!
0	E	7	24	0	0	1	146.6	75.5	35.1301	6900	1700	10.8	314	0.23	5.6	125	89.1	8.3	4.6	1.8	20	10	0.2	134	3.5	103	20	7.2	9	8.96	7.5	2.5	210	223	94	56	42	229	211	16.3	23.5	4.79	0.92	114.92	53.472	12.183	1116.4	#REF!	#REF!
0	E	5	23	1	1	0	170.3	87	29.9978	10800	1890	8.7	301	1.02	6.4	93	93.3	9.33	6.4	3.4	12	14	0.3	140	3.5	99	22	8.7	5.8	9.18	6.7	1.8	126	174	62	35	66	276	207	10.2	470	4.19	1.14	166.05	57.254	36.883	1124.97	#REF!	#REF!
0	E	6	23	1	1	0	168.9	74	25.9401	9200	620	11.1	158	0.56	6.7	155	105.2	8.61	5.3	3	17	13	0.2	141	4.5	109	12	7.5	5.5	8.3	8.2	2.5								37.4	163	6.9	0.97	174.115	61.035	31.276	943.818	#REF!	#REF!
0	A	5	23	1	1	0	165	69.4	25.4913	9100	1710	6.8	204	0.62	11.6	201	113.2	15.29	7.8	3.6	10	22	0.2	138	5.6	95	21	5.3	5.7	5.62	11.6	2	210	154	148.2	31	48	225	425	16.6	285	0.91	1.03	134.307	49.332	41.146	930.314	#REF!	#REF!
0			23	1	0	0	167.8	60.55	21.5045	5400	1040	9.5	354	0.4	6.4	138	110.6	11.48	7	4.1	27	23	0.2	132	3.5	92	19	9.1	6.8	9.02	10.5	2.5	160	118	91.4	45	61	331	330	3.58	220	1.45	1.29	94.059	33.405	34.883	910.054	#REF!	#REF!
1	E	5	23	0	1	0	158.5	73.25	29.1574	3300	740	10.2	87	0.02	4.5	141	33.6	6.94	5.7	3	12	5	0.2	141	5.7	115	18	7.3	4.9	8.1	5.7	1.9	99	42	44	45	29	136	237	21.7	115	15.7	1.47	151.318	60.233	24.264	1033.7	#REF!	#REF!
1	A	6	12	1	0	0	167.8	51.54	18.3046	5500	1430	12.6	161	0.03	6.2	137	115.3	15.32	5.9	3.1	11	24	0.3	135	4.4	95	19	7.9	8.3	8.62	7.7	4.1	193	106	100	79	93	222	332	9.81	241	2.65	1	144	51.142	41.159	795.813	#REF!	#REF!
0	E	6	23	0	1	0	161.3	64.85	24.9253	5500	1480	6	163	0.13	5.6	154	126.3	9.87	6.2	4.1	14	17	0.2	146	4.3	113	16	8.6	6.4	8.52	5.5	2.5	90	132	46	37	89	226	827	21.5	186	0.6	0.79	127.651	49.063	41.737	930.382	#REF!	#REF!
0	E	4	22	0	1	1	163.8	68.8	25.6425	3500	620	6.1	111	0.03	4.6	94	63.5	8.45	6.5	4.4	59	53	0.4	139	4.2	104	18	7	4.6	6.68	1.5	2.5	140	70	60	59	93	243	396	10.8	63.3	9.11	1.13	179.317	66.833	22.7	904.843	#REF!	#REF!
0	E	5	22	1	0	0	163.9	73.37	27.3124	9500	2170	9.7	362	0.1	7.8	345	66.8	6.54	6.3	3.6	13	12	0.2	133	5	103	20	8.5	6.1	8.82	7	2.5	154	139	94	36	53	241	103	16.8	144	1.69	1.07	108.441	40.368	31.706	938.081	#REF!	#REF!
1	A	9	5	1	1	0	160	53.7	20.9766	5300	680	9.5	224	1.03	7.1	170	64.5	3.75	6.3	3.2	41	16	0.2	138	4.2	99	25	5.7	4.6	6.34	9.8	2.6	83	133	27	61	33	206	32.7	3	440	2.08	1	112.776	44.053	13.867	1005.21	#REF!	#REF!
1	E	5	9	1	1	0	147.3	50.7	23.367	6100	1200	9.9	131	0.79	5.8	193	46.6	8.24	5.8	3.2	22	11	0.2	140	6.4	113	14	8.1	5	8.74	9	2.2	150	124	88	43	45	155	364	29.1	65.3	2.8	1.19	98.422	45.361	20.185	905.24	#REF!	#REF!
0	E	6	22	0	0	1	162.5	52.5	19.8817	4100	230	9.2	296	6.07	5.8	91	83.6	7.01	6.3	2.8	13	9	0.2	147	3.3	112	18	8.2	7	9.16	7.8	2.8	154	93	66	80	75	235	208		56.8	0.44	1.19	86.458	32.741	32.08	795.86	#REF!	#REF!
0	E	6	22	1	1	0	160.7	89.4	34.6183	6300	740	6.1	135	1.08	5.5	111	136.6	13.81	6	3.4	21	24	0.2	135	4.8	104	18	5.5	11.1	5.98	8	2.3	110	154	53	34	72	275	249	15.6	227	1.94	0.74	163.819	63.436	42.203	1181.19	#REF!	#REF!
0	E	11	22	1	1	0	162.7	79.2	29.9192	11500	1310	10.4	197	0.05	5.4	103	100.2	10.13	6	3.3	12	6	0.2	143	4.4	108	18	8.8	6	9.36	6.4	2.2	159	211	74.8	42				7.56	66.4	3.43	0.71	145.539	54.98	27.471	1022.92	#REF!	#REF!
0	E	7	21	1	1	0	165.1	77.15	28.3036	4200	1110	7.5	139	0.04	6.3	83	73.3	9.83	5.5	3.1	70	72	0.2	140	5.3	112	18	7.6	6.4	8.32	4.7	2.3	122	150	52	40			158	8.73	313	5.54	0.94	143.116	52.504	36.891	1000.82	#REF!	#REF!
0	E	7	21	1	1	0	151.2	61.2	26.77	7400	1370	9.2	237	0.04	5.2	139	102	8.52	5.7	3.5	16	13	0.2	137	4.2	101	18	8.1	7.1	8.5	9.6	3.7	257	220	143	70				19.2	159	5.07	1.16	84.346	36.894	27.708	941.518	#REF!	#REF!
0	A	7	21	0	1	1	161.9	54.7	20.8686	8200	800	12.8	252	0.62	5.5	113	107.2	9.19	6	2.6	23	12	0.3	139	5.2	106	15	7.3	11.2	8.42	13.3	2.7	114	121	61	38	75	158	713	13.7	280	2.37	1.14	115.177	43.941	23.403	927.339	#REF!	#REF!
0	E	5	21	0	0	0	167.3	92.1	32.9054	7800	1500	7.7	224	0.08	5	161	75.9	9.05	7.4	4.4	5	5	0.3	137	4.5	112	12	8.2	4.2	7.88	9.1	2.1	88	134	43	22	124	215	482		712	5.73	0.73	135.271	48.33	31.762	1189.46	#REF!	#REF!
1	A	8	2	1	1	0	160	52.2	20.3906	8300	770	7.9	75	16.19	6.3		48.4	2.64	4.8	2.3	104	52	0.8	138	3	106	20	7.8	3	9.16	1.9	2.3	104	66	60	41				11.4	113	9.79	0.99	99.885	39.018	21.885	820.414	#REF!	#REF!
0	A	6	21	1	1	0	156.5	61.9	25.2733	5600	170	10.9	142	0.28	6.1		97.2	12.3	6.3	4	4	27	0.5	139	7.1	107	19	6.6	7.3	6.6	10.1	2.2	206	219	143	31	62	318	164	3	373	3.55	0.96	130.103	53.12	37.382	888.443	#REF!	#REF!
0	A	3	21	0	1	1	164.9	45.9	16.88	8300	490	9.2	224	0.17	5.5	109	116	4.66	7.5	4.7	25	13	0.4	133	4	94	19	9.8	5.2	9.24	9.9	2.1	153	247	38.6	65	120	233	426	39.5	138			80.932	29.763	42.091	675.552	#REF!	#REF!
0	E	6	21	1	0	0	165.8	62.2	22.6267	5200	1670	8	242	0.09	6.1		93.3	8.9	6.9	4.2	9	11	0.2	137	4.5	104	21	8.4	4.7	8.24	8.4	2	201	128	148	32					289	2.37	1.12	112.606	40.963	42.19	904.191	#REF!	#REF!
0	A	3	20	0	0	0	170	61.1	21.1419	3800	440	9.4	180	9.1	6	82	108.1	10.81	5.2	2.9	24	13	0.2	134	5.4	106	9	8.1	7.2	8.98	8.5	2	153	219	78.2	31			316		638	0.94	0.86	100.384	34.735	39.871	876.355	#REF!	#REF!
0	E	3	20	0	1	1	173.8	79	26.1534	6600	1140	10	158	0.15	5.6		93.3	9.43	7	4.2	7	13	0.2	141	4.9	105	20	10.2	6.4	10.04	6.5	1.7	148	123	100	33	79	214	155	7.5	20.6	1.48	1.36	144.928	47.979	45.817	984.756	#REF!	#REF!
0	A	4	20	1	1	0	157.6	100.3	40.3821	5300	790	7.1	193	0.18	5.3	54	83	6.71	6.7	3.5	13	13	0.2	139	4.5	107	25	8.2	4.4	8.6	6.3						40	262	122	19.2	286	1.49	1.05	146.633	59.036	19.582	1227.52	#REF!	#REF!
0	A	6	20	1	1	0	161.5	62.4	23.9243	5800	1630	9.5	150	0.15	5.9	111	108.1	6.19	7.1	3.8	33	49	0.3	139	4.8	106	16	8.4	4.1	8.56	6.9	2.1	137	117	94	32	117	234	552	12	198	7.67	0.94	125.894	48.268	42.981	951.44	#REF!	#REF!
0	E	7	19	1	1	0	149.7	57.75	25.7696	5000	1030	9.8	152	1.39	6	111	65.3	8.11	6.6	3.4	15	8	0.2	138	4.9	103	18	7.4	8	7.88	7.1	2.8	160	132	50.6	83	60	214	181	30.7	522	1.67	1	94.822	42.312	30.676	984.322	#REF!	#REF!
0	E	7	19	1	1	0	163	61.25	23.0532	8700	1170	9.7	238	0.14	8.4	100	58.6	5.8	6.4	3.7	7	10	0.3	134	4.2	100	21	8.3	3.9	8.54	6.2	2	110	85	51	42	68	1398	259	10.4	139	4.15	1.06	88.699	33.384	34.531	918.158	#REF!	#REF!
0	A	7	19	1	1	0	163	59.6	22.4322	8400	1930	10.9	174	0.29	6.6		64.1	4.66	6.9	4	16	17	0.6	139	4.8	104	21	9	4.8	9	8.7	2	183	112	112.6	48	77	311	144	26.3		2.77	1.39	122.645	46.161	38.913	913.447	#REF!	#REF!
0	E	6	19	0	0	1	171.4	52.9	18.0067	4700	1100	9.6	230	0.03	5.4		45	5.08	5.8	3.4	11	12	0.2	141	5.3	113	11	7.6	4	8.08	8.8	1.7					65	199	113	5.44	289	3.24	1.28	116.295	39.586	40.005	849.308	#REF!	#REF!
1	A	7	5	0	1	0	150	45.1	20.0444	7700	950	9	150	0.2	5.2	94	81.1	5.89	6.4	3.1	15	6	136	0.7	4.7	106	14	8.1	4.6	8.82	6.6	2.6					70	193	575	7.11	258	3.67	1.09	94.034	41.793	26.57	825.945	#REF!	#REF!
0	E	6	19	0	0	0	159.9	58.2	22.7628	4900	740	7.7	207	9.82	5.8	111	108.2	4.11	6.6	3	95	45	0.5	125	3.6	98	22	9.5	3.4	10.3	5.2	2.3	101	138	24	25	26	193	521	53.5	37.9	0.98	1.2	169.84	66.427	24.272	924.108	#REF!	#REF!
1	E	10	4	0	1	0	175	65	21.2245	7600	770	8.4	214	2.2	5	106	89.1	5.16	6.4	3	4	10	0.3	143	5.3	103	23	8.8	6	9.6	5.1	3.6	125	78	56.4	53	80	212	2140			2.84	1.72	93.358	30.484	31.759	929.936	#REF!	#REF!
0	E	2	19	0	0	1	173	76.9	25.6941	6400	1980	9	239	0.03	5.6	85	70.9	7.43	6.3	3.8	25	20	0.2	142	5.2	109	16	8.4	4.6	8.56	8.9	1.5	118	44	39.2	70	102	233	97.6		217			201.609	67.363	53.201	826.613	#REF!	#REF!
0	A	5	18	0	0	0	165.9	51.8	18.8208	5500	630	9.9	248	0.02	5.9	152	89.4	7.69	7.7	4.2	11	11	0.2	142	3.5	103	18	9.2	4.8	9.04	9.6	2.4	201	144	127.2	45	65	255	110		352	0.52	1.39	104.792	38.075	37.425	815.967	#REF!	#REF!
0	A	6	18	1	1	0	174.1	58.9	19.432	5600	520	9.6	145	0.03	6.5		85.2	8.25	5.4	3	11	9	0.5	139	4.6	103	19	8	3.6	8.8	7.9	2.3	118	45	65	53	48	158	179		116	1.33	1.09	119.299	39.358	34.683	834.906	#REF!	#REF!
0	A	9	18	1	0	0	163	70.5	26.5347	5000	650	8	113	0.75	5.3	84	110.6	6.35	5.2	2.8	14	7	0.2	136	6.6	105	18	8.4	5.7	9.36	7.8	2.8	154	171	92	30	55	155	301	13.8	115	2.86	0.87	162.472	61.151	19.668	1032.89	#REF!	#REF!
0	E	4	18	1	1	0	166	65.5	23.7698	5400	1400	7.1	202	1.8	6.4	168	92.2	11.6	5.2	2.8	11	16	0.2	136	6.1	103	17	7.2	10.6	8.16	9.2	3.2	113	242	32.6	32	119	223	738	10.1	369	0.04	1.1	129.682	47.061	44.52	926.95	#REF!	#REF!
0	E	10	18	1	1	0	168	76.8	27.2109	8900	1580	8.3	196	0.37	11.9	782	123.5	7.53	7.2	4.1	18	22	0.3	119	5.3	8	19	7.4	8.9	7.32	7.3	2.3	106	207	40.6	24	75	277	542	13.1	297	3.19	1.48	115.355	40.871	17.754	1206.62	#REF!	#REF!
1	A	10	6	1	0	0	178	75	23.6713	5300	670	7	162	0.21	8.3		63.4	7.06	54	2.9	20	14	0.3	138	3.7	102	18	8	5.1	8.88	6.4	1.9	193	145	105	63	75	154	689	6.59	298	8.69	1.08	232.03	73.233	14.038	1055.21	#REF!	#REF!
0	A	11	17	0	1	0	150	55	24.4444	4400	1500	8.6	97	0.38	5.1	61	115	7.35	6.6	3.7	7	12	0.3	139	4.8	107	11	7.9	6.2	8.14	8.3	2.6	110	56	42	53	66	188	145	28.2	124	30	0.46	118.1	52.489	16.123	886.44	#REF!	#REF!
1	A	14	1	1	1	0	170	75.3	26.0554	3900	290	10.9	52	0.47	5.5	90	81.3	3.61	6.3	3.85	9	5	0.5	143	3.7	103	25	8.8	3.4	8.92	10.3	2.4	101	69	45	45	49	189	298		87.9	4.54	1.16	167.991	58.128	15.81	1146.47	#REF!	#REF!
0	E	7	17	1	1	0	164.1	71.4	26.5144	7300	220	10.2	117	0.87	5.9	107	92.8	7	5.2	2.9	17	11	0.3	137	4.1	104	20	8.3	4.4	9.18	8.1	2.3	111	97	50	48	42	163	363	5.45	126	1.12	1.25	145.465	54.019	26.462	1005.95	#REF!	#REF!
0	A	7	17	1	1	0	160	57.4	22.4219	19100	4380	6	174	0.09	5.9	235	85.5	6.72	4.8	2.9	25	15	0.2	133	5.9	102	16	7.3	8.2	8.18	7.4	3	139	167	60.6	45	48	203	367	23	64.6	3.86	0.96	128.652	50.255	37.613	845.812	#REF!	#REF!
0	E	12	17	1	1	0	149.8	60.2	26.827	17900	360	7.4	68	10.18	10	98	90.6	6.69	4.9	2.5	12	8	0.3	117	4.5	85	12.7	6.7	6.6	7.9	11.5	2.5	129	109	73	40	64	315	103	21.3	37.6	0.93	0.81	113.388	50.529	31.93	953.726	#REF!	#REF!
0	E	4	16	1	0	1	154.1	54.8	23.0768	8000	1380	8.5	172	0.08	7.8	71	65.2	9.89	5.4	2.7	14	17	0.3	140	3.7	107	21	7.6	5.5	8.64	7.6	2.7	124	102	68	37	87	225	171	14.4	123	3.46	1.23	102.365	43.107	40.126	779.465	#REF!	#REF!
0	A	8	16	1	0	0	154	62.4	26.3114	14500	1300	9	198	3.22	7	136	68	7.61	5.9	3.5	8	14	0.3	131	5.5	100	13	6.5	6.4	6.9	8.6	2.1	151	192	79.6	33	48	224	107	9.15	230	2.28	1.16	151.68	63.957	43.194	1007.17	#REF!	#REF!
0	E	6	16	1	0	0	179.3	80.1	24.9156	7900	1690	9.7	201	0.22	6.3	243	123.7	10.34	6	3.6	23	24	0.3	136	4	100	21	7.7	5.7	8.02	9	2.4	113	91	57	43	103	230	203	5.11	274	2.46	1.13	157.326	48.937	39.905	1009.13	#REF!	#REF!
0	E	5	16	0	1	0	166.2	84	30.4101	8100	1870	7.7	176	0.93	4.6	77	80.6	9.8	6.2	3.3	6	7	0.2	136	5.2	105	17	6.9	6.5	7.46	8	1.8	242	171	177.8	30	78	221	444	9.41	385	0.88	0.89	196.953	71.302	27.356	1126.42	#REF!	#REF!
1	A	9	6	1	1	0	179	58.9	18.3827	4600	960	8.9	85	0.59	9.3	216	97.9	4.79	6.1	3	31	20	0.3	134	4.4	104	21	7.5	1.9	8.3	5.9	1.8	114	51	64	471	26	128		3	144	1.01	1.08	122.849	38.341	43.026	866.847	#REF!	#REF!
0	E	7	16	1	1	1	147.4	50.1	23.0591	9800	830	8	183	8.75	8	163	106.2	6.64	6.2	3.2	13	15	0.3	131	5	101	17	8.3	5.1	8.94	10.2	1.9	147	138	78	36	27	171	448	6.35	75.2	2.68	1.25	86.721	39.914	15.737	877.365	#REF!	#REF!
0	A	8	16	1	0	0	168	67.5	23.9158	11700	3400	9.2	544	0.32	5.9	112	92.2	7.92	7	3.8	12	6	0.3	135	5.4	97	18	9.4	6.8	9.56	8.2	2.2	152	281	63	19	113	408	772	24.5	105	2.63	1.04	119.605	42.377	39.779	986.541	#REF!	#REF!
0	E	6	16	0	1	0	164.6	58.34	21.5331	4500	690	9.1	162	0.03	5.6	121	119.6	8.41	8	4.5	12	17	0.3	142	4.3	102	23	9.5	4.6	9.1	7.2	2.5	118	46	59	67	102	264	416	52.4	201	19	0.84	122.999	45.399	42.621	830.759	#REF!	#REF!
1	A	7	1	1	1	0	152	53.6	23.1994	8300	1890	1.5	242	4.31	8	211	60.8	6.07	6.5	3.3	13	5	0.3	138	3.7	107	16	8.3	1.9	8.86	7.2	2.5	213	235	112	35	46	167	356	33.4	99.3	100	0.21	117.568	50.886	23.001	904.942	#REF!	#REF!
0	A	6	15	1	1	0	173.3	75.33	25.0825	8100	1910	8.7	215	0.25	5.7	85	69.9	7.85	5.7	3.4	11	12	0.2	140	4.7	105	18	8.1	6.2	8.58	7.4	2.6	138	158	80	37	49	202	210	33.1	198	0.6	0.98	175.756	58.521	29.118	1002.01	#REF!	#REF!
1	A	6	15	0	1	0	160	48.61	18.9883	9200	1020	11.2	269	4.88	120	5.8	97.1	4.02	6.7	3.4	24	13	0.8	130	4.6	86	27	8.6	5.4	9.08	3.1	2.9	56	71	19	28	32	116	715	23.2	79.7			61.057	23.85	26.703	851.736	#REF!	#REF!
1	E	6	3	0	0	0	161.7	54.4	20.8055	5200	800	10.7	158	0.85	5.3	98	53.5	5.64	6.4	4	25	18	0.3	140	4.2	104	19	8.2	3.2	8.2	10.8	2.7	129	119	70	38	80	254	93.5	27	216	2.43	1.05	109.439	41.856	33.93	975.328	#REF!	#REF!
0	A	5	15	0	1	0	160.7	63.1	24.4342	4200	1030	8.7	176	0.25	5.2	117	104.1	6.97	6.8	4.4	28	17	0.4	131	4.3	92	20	8	4.1	7.68	10.5	2.4	200	85	125	61	44	182	171	11.6	320	1.83	1.39	103.359	40.024	27.83	958.985	#REF!	#REF!
0	E	6	15	0	0	0	173.7	83.15	27.5589	6800	1130	10.2	251	0.17	5.3	124	133.8	9.56	7.1	4.5	21	29	0.5	136	3.5	91	25	9.4	9.1	9	7.5	2.3	207	269	119	30	79	460	275	3.96	395	3.65	0.79	158.185	52.428	41.566	1092.98	#REF!	#REF!
1	A	12	3	1	1	0	150	44.1	19.6	16400	210	4.5	69	20.83	5.3	90	97	5.85	5.8	2.8	19	13	0.3	124	4.9	99	11	6.6	3.6	7.56	7.8	3.7	63	93	13	27	11	112	1183	10.4	44.6	4.42	0.31	132.855	59.047	21.24	902.451	#REF!	#REF!
1	A	9	4	1	1	0	160	52	20.3125	14600	1280	10.6	265	6.7	5.7	109	43.8	5.1	7.3	3.8	19	5	0.74	146	4.8	105	22	9.9	5.1	10.06	11.5	1.7	99	82	60	19	66	181	1385	24.8	93.7	1.84	1.06	73.4	28.672	31.63	866.577	#REF!	#REF!
0	E	4	14	0	1	0	172	69.5	23.4924	4600	1020	11.4	113	0.07	6	121	80.3	6.45	6.3	4.1	13	5	0.4	133	4	105	13	8	4.9	7.92	7.4	1.9	94	4	45	44	105	194	329	10.1	101	2.91	0.78	145.06	49.033	41.801	900.248	#REF!	#REF!
1	A	8	14	0	0	0	155	47	19.563	13100	390	8.2	142	1.17	5.2	132	81.3	4.34	5.1	3.3	36	24	0.4	144	6	108	8	10.4	3.5	10.96	3.4	2.3	113	126	56	34	80	181	345	21.3	27.3	0.03	0.98	55.534	23.115	31.638	786.097	#REF!	#REF!
0	E	9	14	1	0	0	148	42.74	19.5124	6100	560	7.5	111	0.03	7.4	265	118.1	11.79	5.6	2.7	23	14	0.4	119	4.1	80	21	7.9	9.6	8.94	10	4.5	118	24	66	53	45	310	32.6	19.6	158	1.77	1.16	82.96	37.874	27.911	748.133	#REF!	#REF!
1	A	9	14	1	1	0	148.4	52.7	23.93	10900	550	7.9	186	1.36	6.3		89	2.73	6.3	3.1	21	18	0.4	135	4.9	105	18	8.2	3.9	8.92	6.3	3.9	83	53	47	26	37	225	1142	32.9	40.7	1.22	1.47	127.116	57.721	18.045	1008.29	#REF!	#REF!
1	A	12	0	1	1	0	165	62	22.7732	11200	830	7.9	198	0.49	5.3	139	54.7	5.23	7.2	3.6	15	13	0.3	134	5.3	103	18	8.1	5.2	8.42	4.4	2.5	126	48	58	65	57	364	63.5	18.69	185	1.66	1.29	187.952	69.037	25.91	924.595	#REF!	#REF!
0	A	6	14	0	1	0	156.6	59.4	24.2216	6000	530	8.9	127	21.76	5.6	141	184.4	9.18	5.9	3.4	39	13	0.3	125	4.2	92	13	7.3	10.1	7.78	12	2.9	45	107	12	10	11	283	176	19.2	129	0.82	1.3	81.327	33.163	26.946	1000.05	#REF!	#REF!
0	E	11	13	1	0	0	153	64.3	27.4681	5900	1110	9.2	101	0.28	6.9	119	103.4	5.7	6.2	3.8	25	21	0.6	139	4	102	19	8.9	5.9	9.06	4.7	2.5	73	91	35	26	62	264	113	14.8	188	2.28	1.47	146.911	62.758	21.236	999.548	#REF!	#REF!
0	A	7	13	1	0	0	172.6	80.35	26.9715	6600	890	9.9	247	0.05	6.5	188	60.9	10.2	5.4	3.3	19	15	0.2	139	3.7	106	19	7.7	6.9	8.26	9	2.7	180	118	91	77	28	284	188	15.2	325	3.09	0.81	158.982	53.366	38.473	998.398	#REF!	#REF!
0	A	4	13	0	1	0	150	63	28	28800	1490	9.2	424	20.18	6.2	93	101.7	12.41	6.4	3	27	19	0.4	132	6.7	105	8	8.2	4.4	9	13.7	2.6	106	117	55	29	10	190	269	8.36	60.4	1.82	1.18	90.756	40.336	21.251	1088.19	#REF!	#REF!
0	E	5	13	1	0	0	169.2	77.1	26.9311	5000	1460	11	174	0.13	8.3	107	93.8	12.56	6.9	4.1	23	22	0.3	132	4.2	91	26	8.1	8.4	8.02	4.7	4	115	79	73	36	49	231	150	44.7	284	19.8	1.23	153.727	53.697	41.073	992.43	#REF!	#REF!
0	E	8	12	1	1	0	172.7	76	25.4817	9900	1260	9.2	142	0.81	6	86	117	13.04	6.1	3.6	15	10	0.3	140	4.7	106	16	6.1	6.5	6.42	7.5	2.5	103	141	44	33	59	272	206	23.7	82.2	2.87	1.24	153.019	51.305	42.441	1117.25	#REF!	#REF!
0	A	8	12	0	0	0	172	89.1	30.1176	6700	1040	7.8	159	4.25	5.4	119	76.6	5.33	5.8	2.5	12	8	0.4	139	4.9	107	13	6.9	6.1	8.1	10.6	1.8	213	129	142	42	31	130	702	8.49	121	47.4	0.92	279.748	94.561	15.039	1061.23	#REF!	#REF!
0	A	8	12	1	1	0	168	60.7	21.5065	9100	600	7.9	235	0.25	7.8	229	103.2	5.83	6.7	4.1	51	151	0.5	114	7.8	84	19	8	5.3	7.92	7.3	2	75	100	33	29	101	280	517	44.5	138	0.55	2.03	138.171	48.955	38.458	916.431	#REF!	#REF!
0	E	5	12	1	1	0	170.2	71.9	24.8205	5200	1550	8.1	115	0.03	5.8	90	125.1	8.89	6.5	4.4	18	39	0.3	137	4.1	101	19	8.6	6.2	8.28	3.7	2.9	76	75	33	30	130	193	508	6.18	124	2.82	1.05	141.109	48.712	34.796	899.556	#REF!	#REF!
0	A	11	12	1	1	0	170	63.7	22.0415	8100	1510	11.3	109	1.11	6.8	156	103.7	9.18	7.7	4.7	25	15	0.3	141	5.1	109	14	8	7.7	7.44	5.7	3.1	106	82	57.6	32	75	216	646	40.7	99	1.02	1.15	122.122	42.257	36.851	869.307	#REF!	#REF!
0	A	8	12	1	0	0	160	51.6	20.1562	9800	620	8.6	83	15.49	6.8	131	53.6	6.37	5.6	2.4	20	14	0.3	146	4.3	112	17	7.8	3.7	9.08	5.4	2.6	129	64	78	39	12	133	1456	5.45	18.7	0.97	0.86	106.121	41.453	21.364	830.548	#REF!	#REF!
0	A	7	11	1	1	0	156	40.5	16.642	12000	980	8.6	95	6.59	5.9		100.6	5.22	6.7	3.6	24	1	0.2	131	3.5	90	26	7.8	2.8	8.12	6.7	2.6	124	117	65	33	29	218	607	38	126	1.21	1.35	97.384	40.017	14.968	825.121	#REF!	#REF!
0	A	7	11	1	1	0	169.3	79.5	27.7366	7900	1700	9.7	242	0.34	7.2	309	63.7	7.86	6.3	3.5	12	12	0.3	134	5.6	100	21	7.2	4.9	7.6	5.8	2.3	139	107	92	31	73	175	262	18.9	270	3.75	1.4	135.392	47.237	29.889	1023.39	#REF!	#REF!
0	A	7	11	0	0	0	158.4	62.8	25.0293	6100	1160	5.4	166	0.41	6	131	100.4	10.75	6.1	3.6	18	15	0.2	139	4.9	104	19	7.9	6.1	8.22	9.6	4	116	39	65	45	51	232	586	39.2	176	1.77	1.29	97.183	38.733	38.737	965.034	#REF!	#REF!
0	A	6	11	1	1	0	165.3	71	25.9844	10100	1380	10	301	4.52	4.8	89	89	13.57	5.5	2.7	29	17	0.3	136	3.7	98	20	7.1	9.1	8.14	2.8	2.2	128	141	60	43	23	178	300	3.22	291	2.32	0.94	151.534	55.458	38.187	992.068	#REF!	#REF!
1	A	7	11	1	1	0	158	69.1	27.6799	5800	240	7.1	133	13.45	6.5	126	20.9	1.76	5.2	2.7	22	11	0.6	130	4	99	19	7.5	3.1	8.54	4.2	1.7	132	81	62	49	16	210	128			1.04	1.24	113.245	45.363	27.254	1141.82	#REF!	#REF!
0	E	2	11	0	1	1	173	58.8	19.6465	19400	1940	11.1	179	0.1	5.6	113	130	18.18	6.8	4.3	13	21	0.5	133	4.08	97	14	8.1	8	7.86	7.8	2.3	147	149	81	38	199	229	534	33.4	417	1.89	1.12	135.806	45.376	43.739	761.916	#REF!	#REF!
1	A	9	11	0	1	0	154	51.7	21.7996	12000	520	9.5	334	14.49	4.7	112	93.7	4.88	4.3	2.3	23	11	0.4	136	4.2	104	15	7.8	4.2	9.16	12.3	2.3	144	109	78.2	44	26	132	1344	10.9	77.3	0.15	1.89	96.101	40.522	19.323	877.177	#REF!	#REF!
0	A	7	11	1	1	0	171	82.5	28.2138	11500	1380	9.3	132	0.44	8.1	173	104.2	8.13	6.6	3.7	16	14	0.6	123	7.4	90	19	8.2	7.6	8.44	3.6	2.6	70	64	32	31	49	272	138	24.2	178	0.7	1.35	147.877	50.572	26.323	1080.31	#REF!	#REF!
0	A	9	11	1	1	0	158.9	58.3	23.0898	5900	950	8.5	139	0.04	5.4	142	68.6	6.06	5.4	3.5	12	12	0.5	137	3.9	106	20	7.9	3.1	8.3	7.5	2.2	118	37	47	69	35	172	301	10.2	186	3.26	1.17	130.476	51.675	48.299	914.921	#REF!	#REF!
0	A	6	11	0	1	0	150	43.4	19.2889	6700	300	11	238	1.09	5.4	129	97.8	5.05	6.1	3.5	8	7	0.4	133	4.8	100	19	8.4	6.9	8.8	8.5	2.5	151	121	66	53	33	106	564	12.3	344	5.54	1.2	90.417	40.185	22.905	910.72	#REF!	#REF!
0	E	7	11	1	1	0	162.4	79.8	30.2573	8200	1880	8.5	283	0.09	5.5	120	58.3	8.65	5.6	2.7	13	15	0.2	137	5.1	108	18	6.7	6	7.74	6.2	1.9	93	43	57	26	60	200	122	12	212	4.68	0.84	170.694	64.721	48.193	1034.1	#REF!	#REF!
1	A	13	11	0	0	0	165	49.5	18.1818	8200	3070	9.4	90	10.27	5.4	210	89.4	3.05	5.2	2.9	122	49	0.9	145	3.1	106	25	8.6	3.5	9.48	3.8	2.6	106	139	125	40	31	225	318	23.3	30.2			76.236	28.002	24.928	818.897	#REF!	#REF!
0	A	9	11	1	0	0	179	91.9	28.682	6100	360	11.5	133	1.71	7.1	225	167.3	6	6.4	4	23	9	1	134	6.6	100	14	8.3	7.1	8.3	3.1	3.2	96	61	30	30	40	258	217	28.6	171	17.6	0.86	304.883	95.154	21.402	1167.25	#REF!	#REF!
1	A	8	10	1	1	0	150	35.3	15.6889	14400	940	10.1	108	10.84	6.7	325	61.4	2.26	5.6	2.8	25	65	0.4	136	4.5	97	23	8	4.8	8.96	2.9	2.5	104	61	49		57	147	200			1.13	1.09	64.087	28.483	25.403	688.969	#REF!	#REF!
1	A	7	10	0	1	0	165.8	90	32.7396	11600	430	8.5	99	3.38	5.7	99	43.2	2.55	4.8	2.6	69	86	3.5	133	4.7	99	24	8	4	9.12	2.8	2.3	132	79	76	43	23	230	836		56.2	4.26	1.47	141.705	51.549	5.58	1158.45	#REF!	#REF!
0	E	5	10	0	1	0	150.2	65.5	29.0336	4300	650	10.7	235	0.18	5.4	130	113	6.66	6.6	4	28	24	0.4	135	3	84	31	9.2	6.5	9.2	11.4	3	97	61	47	48	74	304	107	20	532	2.21	1.93	95.807	42.468	21.805	1004.38	#REF!	#REF!
1	A	10	10	0	1	0	150	49	21.7778	15400	550	10.7	172	6.86	5.8	279	49.9	4.21	6.9	3.6	113	98	0.3	128	4.3	97	12	7.8	4.1	8.12	7.4	1.8	173	100	76	50	45	175	284	12.6	460	0.9	1.19	95.163	42.295	16.244	827.623	#REF!	#REF!
1	A	8	0	1	1	0	163	62	23.3355	23900	370	6.1	314	21.9	8.6	427	91.5	8.44	6.7	3.2	15	12	0.3	131	6.1	101	11	8.4	4.9	9.04	9.5	2.7	70	74	33	22	22	105	419	12.4	24.8	1.66	0.76	107.605	40.5	28.662	929.925	#REF!	#REF!
0	A	5	10	1	1	0	173.5	97.63	32.4328	6200	1460	11.4	79	0.12	4.8	93	87	7.94	4.9	2.9	25	22	0.3	139	4.9	110	20	7.9	4.9	8.78	9	2.3	192	53	120	68	25	152	212	17.1	142	6.38	0.86	283.676	94.237	25.739	1160.11	#REF!	#REF!
0	A	9	10	1	0	0	159	60	23.7332	14300	460	10.5	257	26.61	7.5	171	68.5	4.94	6.7	3.3	40	22	0.2	132	5.1	94	18	8.2	6.3	8.76	7.1	2.8	99	84	40.2	42	24	185	251		108	6.93	0.78	83.701	33.108	17.192	946.643	#REF!	#REF!
0	E	9	10	1	1	1	169.8	77.3	26.8105	9.2	1030	7.4	140	4.04	5.6	91	86.6	14	5.8	3.5	8	15	0.4	134	4.5	102	18	7.3	5.6	7.7	7.9	1.8	73	45	31	33	68	134	1203	22.2	379	4.4	1.02	127.625	44.625	37.555	1013.18	#REF!	#REF!
0	E	12	10	1	1	0	170	63	21.7993	6500	1550	8.2	175	0.25	8.5	491	95.5	8.77	5.1	2.9	8	6	0.2	131	5	102	18	8.2	3.9	9.08	6.5	3.3	103	164	67	29	20	152	512	17.1	49.3	8.43	0.6	213.83	73.99	39.472	986.158	#REF!	#REF!
1	A	12	2	1	1	0	161	72.7	28.0468	10200	1260	8.8	314	17.01	7.1	241	106.8	3.62	7.4	2.9	23	41	0.4	145	5.2	114	15	10.1	6.6	10.98	5.5	2.6	85	133	20	39	14	149	398	3.66	136	0.62	1.11	97.246	37.516	24.658	1101.24	#REF!	#REF!
0	A	6	9	1	1	0	169.2	69.9	24.4161	5500	1190	9	157	0.67	7	145	102.7	6.62	7.3	4.6	14	8	0.8	140	3.6	100	23	9	6.3	8.52	11.6	3.7	91	122	44	22	42	240	345	11.2	121	12.6	1.56	125.493	43.835	16.448	1009.75	#REF!	#REF!
0	A	8	9	1	1	0	152	70.6	30.5575	8600	1030	11.6	174	2.92	7.4	343	87	5.45	6.8	4.2	33	29	0.3	135	5.6	107	9	8.1	8	7.94	6.3	3.4	133	117	59	56	73	193	301	29.7	104	84.9	0.38	96.855	41.921	19.444	1034.41	#REF!	#REF!
0	A	10	9	0	1	0	158	53.6	21.4709	6100	1590	7.9	140	0.22	7.8	108	75.4	7.52	5	2.6	13	6	0.2	131	3.8	98	18	7.6	4.1	8.72	7.2	2.6	121	82	34	67	35	143	223	14.4	17.7	41.3	0.65	187.113	74.953	22.607	942.265	#REF!	#REF!
0	E	6	9	0	1	0	158.6	79.95	31.7843	6700	1110	9.4	185	2.81	5.7	192	130.8	17	6.7	3.8	6	11	0.3	132	4.2	97	14	8.9	8	9.06	5.9	1.9	101	70	59	28	128	184	266	6.49	53.5	4.07	0.94	141.541	56.27	25.447	1142.99	#REF!	#REF!
[truncated: 2 more columns]
